# Supplementary material for: Peroxisome deficiency impacts metabolites of lysine, lipid, and polyamine metabolism in Saccharomyces cerevisiae
Source: Histochem Cell Biol. 2026 Jan 29;164(1):6. doi: 10.1007/s00418-025-02456-4 (PMC12855314; doi:10.1007/s00418-025-02456-4)
Supplement: Supplementary file 2 — Supplementary file2 (XLSX 691 KB) [file 418_2025_2456_MOESM2_ESM.xlsx]

## Sheet: Info
Peroxisome deficiency impacts metabolites of lysine, lipid and polyamine metabolism in Saccharomyces cerevisiae
Journal: Histochemistry and Cell Biology
Tjasa Kosira, Daniel Baptista Alves Malheirob, Lea Giørtz Johnsenb, Hirak Dasc, Bettina Warscheidc, Morten Danielsenb, Ida J. van der Kleia
a Molecular Cell Biology, Groningen Biomolecular Sciences and Biotechnology Institute (GBB), University of Groningen, PO Box 11103, 9300 CC Groningen, The Netherlands
b Cmbio (MS-Omics), Bygstubben 9, 2950 Vedbæk, Denmark
c Theodor Boveri-Institute, Biochemistry II, Faculty of Chemistry and Pharmacy, University of Würzburg, 97074 Würzburg, Germany
Corresponding author: i.j.van.der.klei@rug.nl

## Sheet: Supp. Table 1a
	DP	7.67428	1.93758	5.13122	1.78188	6.53222	2.2619	15.7486	1.29054	5.94858	2.90355	19.2009	1.26482	2.14966	3.37103	3.30069	4.8501	0.992491	15.7449	2.01184	2.69432	3.12653	3.88303	4.63742	4.40881	13.9636	3.28443	1.76416	0.708797	1.61533	1.39057	4.39614	6.20867	1.60924	11.9486	0.93464	5.33251	5.73691	18.6331	1.47919	2.7466	11.0331	1.7968	2.04274	7.23948	2.37391	5.9416	3.27943	3.4236
	Relative precision (%)	4.49494	5.17717	6.30456	5.93942	2.0945	4.18207	2.96672	7.81291	9.44462	7.9264	2.41991	12.6335	13.2516	6.56582	7.25737	4.36911	20.5716	2.11464	4.20981	3.68674	17.2275	8.27028	7.32489	8.81442	5.19418	13.4804	5.75213	24.8268	16.4338	9.3989	7.01492	1.6276	4.98674	5.82061	9.18728	4.83122	2.4967	1.73369	5.94563	5.20282	0.965716	7.97554	3.40208	3.58006	3.91678	7.93904	6.64519	13.3453
	LOD	411860	22787	187017	242485	7982.55	0.000166601	1.41846e+06	226530	0.000407901	0.00016042	5059.45	0.000278878	0.000233334	0.0650059	0.000153074	953337	0.00148269	84870.7	23500.3	385029	0.000299934	9.83052e-05	4375.14	0.000245043	0.000169829	11406.6	29371.2	0.00383148	0.000443143	4.91892e-06	3.73682e-05	15240.4	6429.11	0.000111346	0.000253512	0.000125902	136188	43088.7	670339	0.0131311	0.0162404	0.000212026	137953	58202.4	13643.6	24347.5	7180.47	8.53848e-06
	RT [min]	6.87	1.753	2.32	1.47	4.839	5.347	5.41	1.837	4.576	9.296	1.25	9.132	11.113	4.48	4.051	1.45	7.548	1.26	1.63	2.307	8.373	10.31	1.17	3.387	4.377	1.378	1.219	8.037	12.942	9,22	7,55	2.511	4.528	10.262	11.89	2.875	1.19	1.59	1.63	4.053	3.706	13,19	1.626	1.575	2.906	3.645	2.099	2,58
	Molecular Weight	132.079	146.021	123.032	131.058	165.065	203.116	267.097	427.029	180.064	347.062	174.112	133.038	506.996	117.079	329.053	161.105	342.116	103.1	174.016	192.027	175.095	323.052	222.067	243.086	158.033	292.091	196.058	196.058	339.996	147,053158	146,069142	307.084	612.152	172.014	522.991	151.05	155.069	126.043	192.027	131.095	131.095	146,105528	134.021	187.168	216.122	189.064	188.08	173,105193
	Formula	C6H12O3	C5H6O5	C6H5NO2	C5H9NO3	C6H7N5O	C9H17NO4	C10H13N5O4	C10H15N5O10P2	C6H12O6	C10H14N5O7P	C6H14N4O2	C4H7NO4	C10H16N5O13P3	C5H11NO2	C10H12N5O6P	C7 H15 N O3	C12H22O11	C5H13NO	C6H6O6	C6H8O7	C6H13N3O3	C9H14N3O8P	C7H14N2O4S	C9H13N3O5	C5H6N2O4	C10H16N2O8	C6H12O7	C6H12O7	C6H14O12P2	C5H9NO4	C5H10N2O3	C10H17N3O6S	C20H32N6O12S2	C3H9O6P	C10H16N5O14P3	C5H5N5O	C6H9N3O2	C5H6N2O2	C6H8O7	C6H13NO2	C6H13NO2	C6H14N2O2	C4H6O5	C9H21N3O	C8 H16 N4 O3	C7H11NO5	C7H12N2O4	C8H15NO3
	Annotation level	1	1	1	1	1	1	1	1	1	1	1	1	1	1	1	1	1	1	1	1	1	1	1	1	1	1	1	1	1	1	1	1	1	1	1	1	1	1	1	1	1	1	1	1	1	1	1	1
	Name	2-Hydroxyisocaproic acid	2-Oxoglutaric acid	2-Picolinic acid	5-Aminolevulinic acid	7-Methylguanine	Acetylcarnitine	Adenosine	ADP	Allose	AMP	Arginine	Aspartic acid	ATP	Betaine	cAMP	Carnitine	Cellobiose	Choline	cis-Aconitic acid	Citric acid	Citrulline	CMP	Cystathionine	Cytidine	Dihydroorotic acid	EDTA	Galactonic/Gluconic acid	Gluconic acid	Glucose-1,6-bisphosphate	Glutamic acid	Glutamine	Glutathione	Glutathione oxidized	Glycerol 3-phosphate	GTP	Guanine	Histidine	Imidazoleacetic acid	Isocitric acid	Isoleucine	Leucine	Lysine	Malic acid	N8-Acetylspermidine	N-Acetyl-arginine	N-Acetyl-glutamic acid	N-Acetyl-glutamine	N-Acetyl-leucine
	HMDB	HMDB0000746	HMDB0000208	HMDB0002243	HMDB0001149	HMDB0000897	HMDB0000201	HMDB0000050	HMDB0001341	HMDB0001151	HMDB0003540	HMDB0000517	HMDB0000191	HMDB0000538	HMDB0000043	HMDB0000058	HMDB0000062	HMDB0000055	HMDB0000097	HMDB0000072	HMDB0000094	HMDB0000904	HMDB0000095	HMDB0000099	HMDB0000089	HMDB0003349	HMDB0015109		HMDB0000625	HMDB0003514	HMDB0000148	HMDB0000641	HMDB0000125	HMDB0003337	HMDB0000126	HMDB0001273	HMDB0000132	HMDB0000177	HMDB0002024	HMDB0000193	HMDB0000172	HMDB0000687	HMDB0000182	HMDB0000156	HMDB0002189	HMDB0004620	HMDB0001138	HMDB0006029	HMDB0011756
	Inchi_key	LVRFTAZAXQPQHI-YFKPBYRVSA-N	KPGXRSRHYNQIFN-UHFFFAOYSA-N	SIOXPEMLGUPBBT-UHFFFAOYSA-N	ZGXJTSGNIOSYLO-UHFFFAOYSA-N	FZWGECJQACGGTI-UHFFFAOYSA-N	RDHQFKQIGNGIED-MRVPVSSYSA-O	OIRDTQYFTABQOQ-KQYNXXCUSA-N	XTWYTFMLZFPYCI-KQYNXXCUSA-N	WQZGKKKJIJFFOK-HOWGCPQDSA-N	LNQVTSROQXJCDD-KQYNXXCUSA-N	ODKSFYDXXFIFQN-BYPYZUCNSA-N	CKLJMWTZIZZHCS-REOHCLBHSA-N	ZKHQWZAMYRWXGA-KQYNXXCUSA-N	KWIUHFFTVRNATP-UHFFFAOYSA-O	IVOMOUWHDPKRLL-KQYNXXCUSA-N	PHIQHXFUZVPYII-ZCFIWIBFSA-O	GUBGYTABKSRVRQ-QRZGKKJRSA-N	OEYIOHPDSNJKLS-UHFFFAOYSA-N	GTZCVFVGUGFEME-IWQZZHSRSA-N	KRKNYBCHXYNGOX-UHFFFAOYSA-N	RHGKLRLOHDJJDR-BYPYZUCNSA-N	IERHLVCPSMICTF-XVFCMESISA-N	ILRYLPWNYFXEMH-WHFBIAKZSA-N	UHDGCWIWMRVCDJ-XVFCMESISA-N	UFIVEPVSAGBUSI-REOHCLBHSA-N	KCXVZYZYPLLWCC-UHFFFAOYSA-N		RGHNJXZEOKUKBD-SQOUGZDYSA-N	RWHOZGRAXYWRNX-VFUOTHLCSA-N	WHUUTDBJXJRKMK-VKHMYHEASA-N	ZDXPYRJPNDTMRX-VKHMYHEASA-N	RWSXRVCMGQZWBV-WDSKDSINSA-N	YPZRWBKMTBYPTK-BJDJZHNGSA-N	AWUCVROLDVIAJX-GSVOUGTGSA-N	XKMLYUALXHKNFT-UUOKFMHZSA-N	UYTPUPDQBNUYGX-UHFFFAOYSA-N	HNDVDQJCIGZPNO-YFKPBYRVSA-N	PRJKNHOMHKJCEJ-UHFFFAOYSA-N	ODBLHEXUDAPZAU-UHFFFAOYSA-N	AGPKZVBTJJNPAG-WHFBIAKZSA-N	ROHFNLRQFUQHCH-YFKPBYRVSA-N	KDXKERNSBIXSRK-YFKPBYRVSA-N	BJEPYKJPYRNKOW-REOHCLBHSA-N	FONIWJIDLJEJTL-UHFFFAOYSA-N	SNEIUMQYRCDYCH-LURJTMIESA-N	RFMMMVDNIPUKGG-YFKPBYRVSA-N	KSMRODHGGIIXDV-YFKPBYRVSA-N	WXNXCEHXYPACJF-ZETCQYMHSA-N
	Compound #	SL00162	X000346	SL00242	X000203	X000587	Y000020	SL00010	X000253	Y000271	Y000225	SL00096	Y000159	Y000207	Y000066	Y000362	X000010	Y000384	SL00022	X000207	X000029	Y000147	Y000336	SL00029	Y000086	Y000501	X000197	X000276	Y000346	Y000711	SLY00110	SLY00112	X000028	X000123	Y000660	Y000444	Y000447	SL00112	SL00244	X000071	Y000098	Y000007	SLY00117	X000070	X000168	X000560	X000135	X000739	SLY00154
Sample name	Unit	Area	Area	Area	Area	Area	Area	Area	Area	Area	Area	Area	Area	Area	Area	Area	Area	Area	Area	Area	Area	Area	Area	Area	Area	Area	Area	Area	Area	Area	Area	Area	Area	Area	Area	Area	Area	Area	Area	Area	Area	Area	Area	Area	Area	Area	Area	Area	Area
QC_1		51703860	7.4774e+06	32650136	1.75147e+07	2.84893e+06	0.545173	330947872	1.06869e+07	0.223139	0.0775652	9122229	0.190372	0.120981	1.02004	0.0293471	7.7264e+06	0.145909	62978220	1.81281e+07	3.59453e+08	0.150267	0.028122	3944583	0.00950571	0.0406449	1.2862e+07	1.0333e+07	0.181455	0.0220973	0.00728746	0.00711366	4.04271e+08	3.98269e+07	0.00336721	0.0207489	0.0185479	391202848	1521698	8.76265e+07	1.05205	12.2412	2.09526	8.86434e+07	2.58818e+07	2.98218e+06	2.21449e+07	1.63643e+06	0.000432578
QC_2		50328280	8.06807e+06	36841668	1.9072e+07	2.87746e+06	0.534646	322959776	1.2196e+07	0.19813	0.0949689	9355339	0.256485	0.172889	1.20153	0.025824	8.49537e+06	0.256466	63294768	1.88992e+07	3.90609e+08	0.216758	0.0299068	3708606	0.00840464	0.0439627	1.29905e+07	1.16989e+07	0.190745	0.0160776	0.00892171	0.00609955	4.18712e+08	4.36431e+07	0.00376198	0.0256076	0.0177727	392327872	1527015	9.23415e+07	0.950479	12.3631	2.41206	9.12906e+07	2.55352e+07	3.27866e+06	2.43375e+07	1.76587e+06	0.000480814
QC_3		49607532	7.9481e+06	38076764	1.89259e+07	2.93191e+06	0.523883	349890752	1.2701e+07	0.220868	0.0931848	9470196	0.250303	0.161276	1.20145	0.0313036	7.97543e+06	0.18317	60480396	1.90577e+07	3.86494e+08	0.229102	0.027622	3274699	0.00855897	0.043809	1.22082e+07	1.13672e+07	0.155589	0.01843	0.00814131	0.00649372	4.09466e+08	4.35404e+07	0.0037267	0.0222876	0.0198694	393051744	1510088	9.42357e+07	1.01007	12.3833	2.14733	9.25143e+07	2.55822e+07	3.15555e+06	2.61651e+07	1.62483e+06	0.000511743
QC_4		55042884	7.72972e+06	38293296	2.06849e+07	2.92706e+06	0.522674	335688128	1.31479e+07	0.183193	0.0931588	9623512	0.25521	0.168986	1.14321	0.027373	8.56274e+06	0.189734	63116348	1.79359e+07	3.81114e+08	0.225833	0.0323646	3798830	0.00846087	0.0404643	1.06584e+07	1.16438e+07	0.0961181	0.0179646	0.00872613	0.00595019	4.02458e+08	4.49558e+07	0.00383635	0.0239072	0.0179227	414384992	1462774	9.0868e+07	0.928993	12.5419	2.40048	9.09946e+07	2.50294e+07	3.16177e+06	2.55837e+07	1.66103e+06	0.000364626
QC_5		54054384	7.07577e+06	37419148	1.88042e+07	3.00891e+06	0.487171	331402176	1.27458e+07	0.185101	0.0923558	9700105	0.26871	0.155596	1.1724	0.0289316	8.05062e+06	0.193161	61052384	1.71678e+07	3.6388e+08	0.24517	0.026159	3472152	0.00740105	0.039147	9.35823e+06	1.20637e+07	0.137432	0.014297	0.00733785	0.00647689	4.04141e+08	4.5277e+07	0.00343057	0.0208353	0.019338	392576576	1492017	8.07191e+07	0.951534	12.2639	2.03329	8.48032e+07	2.36156e+07	3.00824e+06	2.20378e+07	1.46427e+06	0.000505344
E1. WT.1		56150	7.70568e+06	173589	1.53755e+07	2.38355e+06	0.589504	847927552	1.25414e+07	0.264985	0.101177	19354848	0.196966	0.136949	0.810361	0.0161559	8.17826e+06	0.126148	129288	2.00829e+07	3.85163e+08	0.217546	0.0391007	973.27	0.0050659	0.058994	2.00408e+07	1.20984e+07	0.115127	0.00679193	0.00760603	0.00396913	3.97991e+08	4.85748e+07	0.006271	0.0194871	0.0194384	194426144	3911.51	9.92584e+07	1.00626	11.0196	2.27944	9.38527e+07	9.91712e+06	3.13393e+06	2.17472e+07	1.64979e+06	0.000261417
E1.WT.2		26185278	7.48786e+06	45453504	1.78412e+07	2.98796e+06	0.511703	377182528	1.10388e+07	0.161897	0.061701	8341019	0.246434	0.151775	1.1524	0.0211344	1.00508e+07	0.203755	64636036	1.61937e+07	3.19736e+08	0.357006	0.0233623	3169506	0.00630875	0.0704531	1.24633e+07	1.10575e+07	0.189548	0.0177424	0.00830649	0.00664958	4.53927e+08	4.15547e+07	0.00433837	0.0199284	0.0187123	365052832	1411663	7.89992e+07	0.800798	11.8629	1.87501	8.4508e+07	2.195e+07	3.02693e+06	1.40797e+07	1.93085e+06	0.000403818
E1.pex3.1		59863932	6.36123e+06	34553348	1.89406e+07	2.18505e+06	0.534177	279985120	1.27719e+07	0.507423	0.110347	5799880	0.200966	0.143716	0.820564	0.0223082	5.01196e+06	0.143703	70019800	1.72129e+07	3.65094e+08	0.148926	0.0281133	3545406	0.0098226	0.0202316	5.84742e+06	9.19947e+06	0.116402	0.0193058	0.00810715	0.00434157	4.05052e+08	3.99146e+07	0.00116331	0.0214127	0.0132272	356970720	1375017	8.56889e+07	0.756541	10.1842	2.34287	8.24042e+07	2.03528e+07	3.26802e+06	3.01803e+07	1.33316e+06	0.000315352
E1.pex3.2		57845656	8.68192e+06	34940784	2.19557e+07	3.61106e+06	0.630712	308957152	1.31607e+07	0.0296951	0.0858987	12389337	0.313632	0.186289	1.55857	0.0297469	7.46534e+06	0.208323	38422980	1.9194e+07	4.45066e+08	0.357202	0.0147434	5122627	0.00549434	0.0150397	7.52201e+06	1.11926e+07	0.143744	0.0210366	0.00938827	0.00997841	4.40923e+08	4.53767e+07	0.00162719	0.0256598	0.021699	390139296	1437311	9.54059e+07	1.15747	15.4371	2.77757	1.00078e+08	2.8547e+07	3.36107e+06	4.21919e+07	2.22111e+06	0.000678877
E2. WT.1		58176760	8.39033e+06	38445152	1.72844e+07	2.68422e+06	0.476446	316272896	1.42083e+07	0.234444	0.105697	7707824	0.269836	0.153694	1.13196	0.036099	1.00513e+07	0.15678	60341688	1.84477e+07	3.54971e+08	0.146601	0.0328716	4150949	0.00780801	0.0180282	1.60611e+07	1.33625e+07	0.15829	0.0191389	0.00707329	0.00547715	3.82826e+08	4.1459e+07	0.00555974	0.022701	0.0296071	413587968	1784574	8.84113e+07	1.15045	12.4197	1.84375	9.15497e+07	2.09386e+07	2.64192e+06	1.78857e+07	1.2424e+06	0.000508012
E2.WT.2		47080520	7.85864e+06	41526140	1.70026e+07	3.03206e+06	0.510934	382220864	1.12418e+07	0.177992	0.0940293	11655608	0.243433	0.154973	1.50595	0.0281077	9.69531e+06	0.222559	83165320	1.75976e+07	3.39708e+08	0.161169	0.0293462	3187739	0.01038	0.0345795	2.27321e+07	1.21346e+07	0.162168	0.0201719	0.0078714	0.0100009	3.60395e+08	4.15852e+07	0.00632277	0.023666	0.0201783	386826304	927008	8.80687e+07	1.11463	12.1623	1.78595	8.2035e+07	2.00074e+07	2.488e+06	1.54369e+07	1.36781e+06	0.000889433
E2.pex3.1a		53527684	7.25695e+06	32319134	1.80224e+07	2.73983e+06	0.579871	332029824	1.2124e+07	0.174715	0.119496	9839847	0.216598	0.149526	0.958878	0.0333461	6.91452e+06	0.148803	58137400	1.92498e+07	4.08262e+08	0.0865529	0.0403761	3367534	0.0116283	0.013049	1.77437e+07	1.18489e+07	0.18864	0.0147003	0.00710827	0.00525881	3.51275e+08	4.73279e+07	0.00121553	0.0223314	0.0198852	392530528	1301521	9.36257e+07	1.13591	12.1914	2.13132	8.98331e+07	2.72801e+07	3.47993e+06	2.00183e+07	1.32699e+06	0.000320665
E2.pex3.1b		49709548	7.05156e+06	39417816	1.87431e+07	2.82691e+06	0.582719	398830240	1.17804e+07	0.1777	0.120992	16500884	0.232304	0.142077	0.916897	0.0382499	7.17779e+06	0.0848771	56472916	1.94584e+07	4.10675e+08	0.0781125	0.0435532	3617948	0.011818	0.0127861	1.4567e+07	1.08746e+07	0.115978	0.0166185	0.00725984	0.00492278	3.51834e+08	4.6288e+07	0.00126631	0.0220764	0.0202212	385551552	1198173	9.61701e+07	1.1748	12.4787	2.30506	8.92708e+07	2.72399e+07	3.37232e+06	1.95376e+07	1.34507e+06	0.000252509
E3. WT.2a		43080632	8.59028e+06	38403924	1.8869e+07	3.11016e+06	0.509901	399902496	1.29886e+07	0.158845	0.0798194	15053175	0.241617	0.0122768	1.19134	0.0301563	1.03813e+07	0.175265	57214888	1.95818e+07	3.90892e+08	0.0391462	0.0268004	3461821	0.00106528	0.0862488	1.01616e+07	1.19907e+07	0.129937	0.0233862	0.0084763	0.00633867	4.18083e+08	4.45217e+07	0.00698737	0.0238833	0.0154647	383680480	1264486	9.68142e+07	0.927802	12.6819	2.28645	9.76517e+07	9.65464e+06	3.12831e+06	1.51844e+07	1.92648e+06	0.00031666
E3.WT.2b		62448400	8.77674e+06	41899156	1.62503e+07	3.22114e+06	0.482953	319323072	1.17206e+07	0.17345	0.0814832	6494192	0.25623	0.174279	1.30961	0.0326771	9.57021e+06	0.174827	67445304	1.96609e+07	3.92432e+08	0.34135	0.0234963	3352499	0.00891461	0.0951466	1.44856e+07	1.19835e+07	0.117805	0.0255519	0.00839091	0.00638325	4.21807e+08	4.37538e+07	0.00671458	0.0252151	0.0166805	363164320	1866136	9.79872e+07	0.937653	12.9398	2.14966	9.65633e+07	2.43248e+07	3.20286e+06	1.51432e+07	1.87869e+06	0.000477059
E3.pex3.1		60951092	6.9142e+06	41475872	2.14124e+07	3.14703e+06	0.584142	333224800	9.55451e+06	0.136369	0.0564784	6291415	0.322812	0.173443	1.32405	0.0201417	7.01039e+06	0.195132	66936208	1.50829e+07	3.39771e+08	0.271328	0.0154039	3148616	0.00538045	0.0164347	8.12347e+06	9.5551e+06	0.13883	0.0170928	0.0106483	0.00617327	4.6739e+08	3.59611e+07	0.00157197	0.0247653	0.0124667	362899936	1709371	7.40067e+07	1.00952	13.6129	2.65778	8.3081e+07	2.75827e+07	3.16948e+06	3.83504e+07	1.70566e+06	0.000630493
E3.pex3.2		51374024	7.87313e+06	28450808	2.06137e+07	3.3202e+06	0.581423	234311680	1.09065e+07	0.139289	0.084207	8551053	0.264086	0.165154	1.37128	0.0258439	6.66038e+06	0.195806	54438220	1.80767e+07	4.17163e+08	0.305208	0.0231725	4622002	0.0109859	0.0406746	1.25922e+07	1.07952e+07	0.140038	0.0163098	0.00921142	0.00809982	4.55938e+08	4.35231e+07	0.00139883	0.0226684	0.012467	402062816	1341576	9.07152e+07	1.02133	13.4043	2.5777	9.28128e+07	2.70658e+07	3.18857e+06	4.49445e+07	2.21408e+06	0.000742266
[truncated: 1,774 more columns]

## Sheet: Supp. Table 1b
Metabolite identifiers				Metabolomics pex3 vs WT					Pathways of interest
ID	KEGG	Name	Anotation level	Changed	Fold-change pex3/WT	Log2 fold-change pex3/WT	p-value	p-value < 0.05	Lysine biosynthesis	Carnitine compounds	Gluconeogenesis and glycolysis	TCA and glyoxylate cycle	Phosphatidylcholine resynthesis via glycerophosphocholine	Pentose phosphate pathway	Nitrogen	Heme biosynthesis	Polyamine biosynthesis and conversion	β-alanine and pantothenate biosynthesis	Amino acids	L-arginine biosynthesis (acetyl cycle)
34	C00093	Glycerol 3-phosphate	1	1	0.22775	-2.13448	0.000510077	1					1
16	C00487	Carnitine	1	1	0.694671	-0.525598	0.00125923	1		1
65	C01620	Threonic acid	1	1	0.734633	-0.444905	0.00368471	1
136	C03017	Propionylcarnitine	2	1	1.42044	0.506341	0.00597355	1		1
44	C01029	N8-Acetylspermidine	1	1	1.48014	0.565738	0.00685434	1									1
58	C00864	Pantothenic acid	1	1	0.872112	-0.197415	0.00899082	1										1
81	C00597	3-Phosphoglyceric acid	2		0.927563	-0.108483	0.0142688	1			1
6	C02571	Acetylcarnitine	1	1*	1.13357	0.180879	0.0208238	1		1
1	C00430	5-Aminolevulinic acid	1	1	1.16629	0.221925	0.0282037	1								1
27	C00257	Galactonic/Gluconic acid	1		0.873859	-0.194527	0.042773	1
28	C00257	Gluconic acid	1		0.873859	-0.194527	0.042773	1
42	C00047	Lysine	1	1*	1.21047	0.275572	0.0670935		1										1
46	C00624	N-Acetyl-glutamic acid	1		1.96249	0.972685	0.0734969													1
3	C00026	2-Oxoglutaric acid	1		0.904311	-0.145109	0.0788009		1			1								1
145	C00670	sn-glycero-3-Phosphocholine	2		2.09506	1.06699	0.095895						1
25	C00337	Dihydroorotic acid	1		0.32526	-1.62034	0.101211
20	C00158	Citric acid	1		1.09305	0.128365	0.117638					1
143	C00065	Serine	2		0.848034	-0.237806	0.123152												1
98	C00361	dGDP	2		1.09893	0.136099	0.130095
45	NA	N-Acetyl-arginine	1		1.12583	0.170994	0.139477
148	C00378	Thiamine	2		0.870907	-0.199409	0.174042
76	C01801	2'-Deoxyribose	2		1.22586	0.293789	0.195253
135	C00408	Pipecolinic acid	2		0.87872	-0.186525	0.204803
23	C02291	Cystathionine	1		1.35216	0.435266	0.219463
13	C00002	ATP	1		1.22484	0.292589	0.220353
147	C00245	Taurine	2		0.854284	-0.227212	0.22186
24	C00475	Cytidine	1		1.39418	0.479422	0.222248
26	C00284	EDTA	1		0.692023	-0.531108	0.224737
7	C00212	Adenosine	1		0.714136	-0.48573	0.233612
85	C00643	5-Hydroxytryptophan	2		0.890698	-0.166992	0.237723
156	C00106	Uracil	2		1.45118	0.537229	0.237916
41	C00123	Leucine	1		1.05777	0.0810269	0.251088												1
151	C00214	Thymidine	2		1.11202	0.153184	0.268869
107	C00037	Glycine	2		0.685752	-0.544242	0.276834									1			1
53	C00006	NADP+	1		0.910851	-0.134713	0.277408
62	C00199	Ribulose-5-phosphate	1		0.928927	-0.106362	0.281243							1
139	C01879	Pyroglutamic acid	2		0.652395	-0.616182	0.288476
2	NA	2-Hydroxyisocaproic acid	1		1.40605	0.491644	0.296123
154	C00082	Tyrosine	2		0.909673	-0.136581	0.303762												1
104	C00103	Glucose-1-phosphate	2		1.31725	0.397525	0.308935
68	C00299	Uridine	1		0.318385	-1.65116	0.318655
90	NA	Adenosine-d2	2		0.394996	-1.34009	0.32308
95	C00112	CDP	2		0.881898	-0.181317	0.326165
125	C02989	Methionine sulfoxide	2		0.768259	-0.380335	0.335704
87	C00024	Acetyl coA	2		1.61103	0.687979	0.33651													1
127	C06809	N-Acetyl-cysteine	2		0.945377	-0.0810389	0.337729
130	C00004	NADH	2		1.44232	0.528388	0.338007
119	C00294	Inosine	2		0.929752	-0.105082	0.340044
72	C02494	1-Methyl Adenosine	2		1.20166	0.265023	0.341045
56	NA	N-Iso valerylglycine	1		0.944629	-0.0821806	0.343066
57	C00077	Ornithine	1		1.1171	0.15976	0.345806										1			1
51	C00437	N-Acetyl-ornithine	1		1.27746	0.353273	0.347111										1			1
132	C00249	Palmitic acid	2		1.15795	0.211573	0.352611
110	C00144	GMP	2		1.37205	0.456335	0.353803
159	C00755	Vanillin	2		0.902198	-0.148484	0.367386
115	NA	Hexose dimer	2		1.21044	0.275527	0.372673
36	C00242	Guanine	1		0.832489	-0.264498	0.381788
122	C00186	Lactic acid	2		1.28594	0.362819	0.398754
66	C00078	Tryptophan	1		0.963658	-0.053407	0.401347												1
134	C00074	Phosphoenolpyruvic acid	2		1.06811	0.0950664	0.409054				1
123	C11145	Methanesulfonic acid	2		0.673602	-0.570031	0.411679
88	C01996	Acetylcholine	2		1.21172	0.277061	0.422303
137	C00250	Pyridoxal	2		0.936738	-0.0942823	0.432432
80	C05607	3-Phenyllactic acid	2		0.952807	-0.0697447	0.436029
37	C00135	Histidine	1		1.08706	0.120434	0.45279												1
131	C00547	Norepinephrine	2		1.14857	0.199839	0.4535
30	C00302	Glutamic acid	1		1.08379	0.116084	0.473035												1	1
69	C00183	Valine	1		1.07676	0.106701	0.473891												1
126	C00879	Mucic acid	2		1.1604	0.214618	0.481075
96	C00300	Creatine	2		1.20356	0.267302	0.482066
79	C03227	3-Hydroxykynurenine	2		1.09051	0.124998	0.485359
11	C00062	Arginine	1		0.865403	-0.208556	0.506987												1	1
50	C02712	N-acetyl-methionine	1		1.16644	0.222106	0.509427
158	C00075	UTP	2		0.956608	-0.0639998	0.51176
12	C00049	Aspartic acid	1		1.06592	0.0920999	0.517958												1
71	C00418	(RS)-Mevalonic acid	2		1.06101	0.0854345	0.51808
38	C02835	Imidazoleacetic acid	1		1.15228	0.204487	0.532796
8	C00008	ADP	1		0.953326	-0.068958	0.5338
142	NA	SAICA-riboside	2		1.04017	0.0568125	0.548667
138	C00018	Pyridoxal 5-phosphate	2		1.10945	0.149839	0.563068
99	C00111	Dihydroxyacetone-phosphate	2		0.956437	-0.0642588	0.563837				1
91	C00041	Alanine	2		1.05503	0.0772848	0.568242												1
67	C00015	UDP	1		1.09321	0.128569	0.578507
75	C00956	2-Aminoadipic acid	2		1.16645	0.222128	0.583862
92	C03406	Argininosuccinic acid	2		1.14301	0.192833	0.584905													1
73	NA	2-(hydroxymethyl)butanoic acid	2		1.17552	0.233304	0.587298
102	NA	Galactosamine	2		1.206	0.270232	0.589946
101	C00122	Fumaric acid	2		0.879203	-0.185732	0.593762					1								1
19	C00417	cis-Aconitic acid	1		0.970512	-0.0431824	0.59671					1
40	C00407	Isoleucine	1		1.05355	0.0752625	0.599124												1
10	C01367	AMP	1		1.10214	0.14031	0.601283
111	C00387	Guanosine	2		0.909139	-0.137427	0.602626
124	C00073	Methionine	2		0.959083	-0.0602725	0.606181												1
17	C00185	Cellobiose	1		0.921941	-0.117254	0.606738
74	NA	2,6-Dimethoxybenzoic acid	2		1.02035	0.0290675	0.607504
149	C01081	Thiamine monophosphate	2		0.964175	-0.0526332	0.626812
120	C01717	Kynurenic acid	2		0.869065	-0.202464	0.629301
133	NA	Pentose	2		1.10429	0.143121	0.636024
82	C01035	4-Guanidinobutyric acid	2		0.946396	-0.0794844	0.641177
78	C05145	3-Aminoisobutanoic acid	2		1.04093	0.0578699	0.644974
39	C00311	Isocitric acid	1		0.974658	-0.037032	0.646754					1
61	C00314	Pyridoxine	1		0.923802	-0.114345	0.677201
43	C00149	Malic acid	1		0.984106	-0.0231145	0.680082					1
35	C00044	GTP	1		1.0299	0.0425062	0.680809
155	C00105	UMP	2		0.92829	-0.107353	0.684035
49	C12989	N-Acetyl-lysine	1		0.950779	-0.0728184	0.692115
94	C00438	Carbamoylaspartate	2		1.15802	0.211662	0.700367
129	NA	N-Acetylserine	2		1.05193	0.0730399	0.707211
153	C00398	Tryptamine	2		1.03655	0.0517868	0.71343
84	C00233	4-Methyl-2-oxovaleric acid	2		0.95876	-0.0607577	0.721521
86	NA	5-Methyluridine	2		0.927851	-0.108036	0.721918
60	C00148	Proline	1		0.93741	-0.0932473	0.737454												1
5	C02242	7-Methylguanine	1		1.02359	0.0336429	0.742862
29	C01231	Glucose-1,6-bisphosphate	1		0.931554	-0.102289	0.752048
144	C01005	Serine phosphate	2		1.06366	0.0890334	0.75345
83	C00633	4-Hydroxybenzaldehyde	2		0.961522	-0.0566082	0.75948
97	C00380	Cytosine	2		0.962654	-0.0549104	0.765408
114	C00738	Hexose	2		0.944188	-0.0828544	0.774851
117	C00860	Histidinol	2		1.07281	0.101388	0.780909
108	C02155	Glycyl-leucine	2		1.06104	0.0854798	0.788505
100	C00085	Fructose 6-phosphate	2		1.04477	0.063179	0.788773				1
116	C00388	Histamine	2		1.02664	0.0379314	0.79503
157	C00086	Urea	2		0.957548	-0.062583	0.805788
150	C00188	Threonine	2		0.948233	-0.0766871	0.808821												1
109	C00048	Glyoxylic acid	2		0.97665	-0.0340858	0.80993					1
55	C00253	Nicotinic acid	1		0.980274	-0.0287437	0.831215
54	C00153	Nicotine amide	1		0.989853	-0.0147134	0.832335
33	C00127	Glutathione oxidized	1		0.988304	-0.0169726	0.836093
121	C00328	Kynurenine	2		0.928188	-0.107511	0.837089
22	C00055	CMP	1		0.945049	-0.0815383	0.8413
63	C06153	scyllo-Inositol	1		1.02717	0.038677	0.841441
106	C00489	Glutaric acid	2		1.04217	0.0595911	0.846213
103	C00035	GDP	2		1.03861	0.0546482	0.846949
52	C00003	NAD+	1		0.986218	-0.0200211	0.846986
112	C17714	Heptanoic acid	2		1.03919	0.0554544	0.859083
32	C00051	Glutathione	1		1.01535	0.021979	0.872933
14	C00719	Betaine	1		0.978684	-0.0310856	0.8806
18	C00114	Choline	1		1.03453	0.0489706	0.881039						1
4	C10164	2-Picolinic acid	1		1.02553	0.0363672	0.886519
15	C00575	cAMP	1		1.03229	0.0458476	0.886916
105	C00092	Glucose-6-phosphate	2		1.03663	0.051906	0.89108				1			1
141	C00255	Riboflavin	2		0.982581	-0.0253513	0.891173
64	C00042	Succinic acid	1		0.977718	-0.0325097	0.896446					1
152	C01004	Trigonelline	2		1.01115	0.016001	0.897316
140	C00022	Pyruvic acid	2		0.989053	-0.0158808	0.899189				1
70	C00334	γ-Aminobutyric acid	1		1.03566	0.0505458	0.907319								1
47	NA	N-Acetyl-glutamine	1		1.01501	0.0214931	0.928165
128	C19910	N-Acetylneuraminic acid	2		1.02885	0.0410287	0.935148
48	C02710	N-Acetyl-leucine	1		1.02932	0.0416976	0.935254
77	NA	2-Methylbutyrylglycine	2		0.990786	-0.013355	0.941295
118	C01924	Homoarginine	2		1.00474	0.00682692	0.950005
146	C00898	Tartaric acid	2		1.01166	0.0167293	0.956129
21	C00327	Citrulline	1		0.987735	-0.0178044	0.974202													1
160	NA	Vanilloside	2		1.00164	0.00236445	0.977677
9	C01487	Allose	1		0.994519	-0.00792965	0.980655
59	C00079	Phenylalanine	1		0.998304	-0.00244925	0.982174												1
93	C00152	Asparagine	2		1.00146	0.00211164	0.983197												1
89	C02997	Acetylhistidine	2		1.00143	0.00205751	0.987388
113	C01585	Hexanoic acid	2		1.00463	0.00666572	0.987612
31	C00064	Glutamine	1		0.998865	-0.00163827	0.994395												1
References
Gluconeogenesis I	https://pathway.yeastgenome.org/YEAST/NEW-IMAGE?type=PATHWAY&object=GLUCONEO-PWY-1&detail-level=2
Glycolysis I (from glucose 6-phosphate)	https://pathway.yeastgenome.org/YEAST/NEW-IMAGE?type=PATHWAY&object=GLYCOLYSIS&detail-level=2
Superpathway of TCA cycle and glyoxylate cycle	https://pathway.yeastgenome.org/YEAST/NEW-IMAGE?type=PATHWAY&object=PWY3O-94
Pentose phosphate pathway	https://pathway.yeastgenome.org/YEAST/NEW-IMAGE?type=PATHWAY&object=PENTOSE-P-PWY&detail-level=2
Phosphatidylcholine resynthesis via glycerophosphocholine	https://biocyc.org/YEAST/NEW-IMAGE?object=PWY-7367&redirect=T
UMP biosynthesis I	https://pathway.yeastgenome.org/YEAST/NEW-IMAGE?type=PATHWAY&object=PWY-5686-1
L-lysine biosynthesis IV	https://pathway.yeastgenome.org/YEAST/NEW-IMAGE?type=NIL&object=LYSINE-AMINOAD-PWY-2&redirect=T
Superpathway of heme and siroheme biosynthesis	https://pathway.yeastgenome.org/YEAST/NEW-IMAGE?type=PATHWAY&object=PWY3O-69&detail-level=2
Superpathway of polyamine biosynthesis	https://pathway.yeastgenome.org/YEAST/NEW-IMAGE?type=PATHWAY&object=POLYAMSYN-YEAST-PWY
Polyamine conversions	https://www.sciencedirect.com/science/article/abs/pii/S1749461317300829?via%3Dihub
β-alanine biosynthesis	https://biocyc.org/YEAST/NEW-IMAGE?type=PATHWAY&object=PWY-5760
Phosphopantothenate biosynthesis I	https://biocyc.org/YEAST/NEW-IMAGE?type=PATHWAY&object=PANTO-PWY
L-arginine biosynthesis II (acetyl cycle)	https://pathway.yeastgenome.org/YEAST/NEW-IMAGE?type=PATHWAY&object=ARGSYNBSUB-PWY&detail-level=2

## Sheet: Supp. Table 1c
MetaboAnalyst - Pathway analysis	MetaboAnalyst score								Peroxisome (PE) related pathways
Pathway name	Total	Expected	Hits	Raw p	res -LOG10(p)	Holm adjust	FDR	Impact	PE pathway	PE protein
Arginine biosynthesis	18	20801	12	0.00031537	7.5012	0.023022	0.023022	0.71274
Alanine, aspartate and glutamate metabolism	22	25423	12	0.0073496	6.1337	0.52917	0.26826	0.86691	1	Aat2
Citrate cycle (TCA cycle)	20	23112	10	0.19051	4.7201	0.0013526	0.00046356	0.43363
Glyoxylate and dicarboxylate metabolism	26	30046	11	0.50738	4.2947	0.0035516	0.00076041	0.73996	1	Mdh3, Cat2, Cit2
Pyrimidine metabolism	35	40446	13	0.52083	4.2833	0.0035937	0.00076041	0.45249
Glycine, serine and threonine metabolism	32	36979	10	0.0019869	2.7018	0.13511	0.024173	0.60942
Methane metabolism	23	26579	8	0.0027032	2.5681	0.18111	0.02819	0.55201
Nicotinate and nicotinamide metabolism	12	13867	5	0.0076277	2.1176	0.50343	0.069603	0.5537	1	Pnc1, Npy1, Bna4
Purine metabolism	65	75114	14	0.011898	1.9245	0.77339	0.096509	0.2111
Tyrosine metabolism	9	1.04	4	0.013397	1.873	0.85739	0.097796	0
Butanoate metabolism	14	16178	5	0.015947	1.7973	1	0.10583	0.4
Valine, leucine and isoleucine biosynthesis	20	23112	6	0.020593	1.6863	1	0.12527	0.11374
Glutathione metabolism	26	30046	7	0.022926	1.6397	1	0.12874	0.54318	1	Glr1, Gto1
Lysine biosynthesis	16	1849	5	0.028807	1.5405	1	0.15021	0.13953	1	Lys1
Taurine and hypotaurine metabolism	7	0.80892	3	0.037078	1.4309	1	0.16933	1
Cyanoamino acid metabolism	12	13867	4	0.040005	1.3979	1	0.16933	0
Vitamin B6 metabolism	12	13867	4	0.040005	1.3979	1	0.16933	0.81428	1	Bud16
Thiamine metabolism	18	20801	5	0.046834	1.3294	1	0.16933	0.48515
Valine, leucine and isoleucine degradation	18	20801	5	0.046834	1.3294	1	0.16933	0.5
Glycolysis / Gluconeogenesis	24	27735	6	0.04871	1.3124	1	0.16933	0.27725	1	Gid2, Gid7
Pyruvate metabolism	24	27735	6	0.04871	1.3124	1	0.16933	0.58484	1	Str3, Mpc1, Mpc3
Arginine and proline metabolism	25	2889	6	0.058258	1.2346	1	0.19331	0.25275
Pentose phosphate pathway	18	20801	4	0.14441	0.84042	1	0.4429	0.29064
Nitrogen metabolism	6	0.69336	2	0.14561	0.83681	1	0.4429	0
Cysteine and methionine metabolism	41	4738	7	0.18476	0.73339	1	0.5395	0.30975	1	Str3
Phenylalanine, tyrosine and tryptophan biosynthesis	21	24268	4	0.21709	0.66335	1	0.60953	0.02144
Riboflavin metabolism	15	17334	3	0.24582	0.60938	1	0.64089	0.21622
Starch and sucrose metabolism	15	17334	3	0.24582	0.60938	1	0.64089	0.28661
Histidine metabolism	16	1849	3	0.27887	0.55459	1	0.70199	0.09184
Carbapenem biosynthesis	3	0.34668	1	0.30847	0.51078	1	0.7355	0
Lysine degradation	17	19645	3	0.31233	0.50538	1	0.7355	0
Lipoic acid metabolism	25	2889	4	0.32526	0.48777	1	0.742	0.00652
beta-Alanine metabolism	11	12712	2	0.36905	0.43291	1	0.74664	0
Monobactam biosynthesis	4	0.46224	1	0.38866	0.41043	1	0.74664	0
D-Amino acid metabolism	4	0.46224	1	0.38866	0.41043	1	0.74664	0
C5-Branched dibasic acid metabolism	4	0.46224	1	0.38866	0.41043	1	0.74664	0
Biosynthesis of various plant secondary metabolites	4	0.46224	1	0.38866	0.41043	1	0.74664	0
Atrazine degradation	4	0.46224	1	0.38866	0.41043	1	0.74664	0.5
Pentose and glucuronate interconversions	13	15023	2	0.45425	0.3427	1	0.82014	0.19048
Phenylalanine metabolism	5	0.5778	1	0.45963	0.33759	1	0.82014	0
Tryptophan metabolism	30	34668	4	0.46376	0.33371	1	0.82014	0.37307
Pantothenate and CoA biosynthesis	22	25423	3	0.47691	0.32156	1	0.82014	0.13674
Glycerolipid metabolism	14	16178	2	0.49438	0.30594	1	0.82014	0.06118
Fructose and mannose metabolism	14	16178	2	0.49438	0.30594	1	0.82014	0.31618
Porphyrin metabolism	23	26579	3	0.50792	0.2942	1	0.82014	0.03091	1	Hem14
Glycerophospholipid metabolism	32	36979	4	0.5168	0.28668	1	0.82014	0.12841
Amino sugar and nucleotide sugar metabolism	25	2889	3	0.56699	0.24643	1	0.88064	0.2519
Galactose metabolism	17	19645	2	0.60307	0.21963	1	0.91717	0.46154
Propanoate metabolism	18	20801	2	0.63522	0.19708	1	0.92742	0
Terpenoid backbone biosynthesis	18	20801	2	0.63522	0.19708	1	0.92742	0.11465
Inositol phosphate metabolism	20	23112	2	0.69341	0.15901	1	0.99252	0
Sphingolipid metabolism	13	15023	1	0.79975	0.097045	1	1	0
Sulfur metabolism	13	15023	1	0.79975	0.097045	1	1	0.05844
Ubiquinone and other terpenoid-quinone biosynthesis	16	1849	1	0.86234	0.06432	1	1	0
Fatty acid degradation	29	33513	2	0.86837	0.061297	1	1	0.21389	1	Pox1, Fox2, Sps19, Eci1, Pot1, Dci1
Biosynthesis of unsaturated fatty acids	23	26579	1	0.9429	0.025534	1	1	0
Folate biosynthesis	23	26579	1	0.9429	0.025534	1	1	0.02996
Fatty acid biosynthesis	43	49691	2	0.96928	0.013551	1	1	0.00229
