# Supplementary material for: Peroxisome deficiency impacts metabolites of lysine, lipid, and polyamine metabolism in Saccharomyces cerevisiae
Source: Histochem Cell Biol. 2026 Jan 29;164(1):6. doi: 10.1007/s00418-025-02456-4 (PMC12855314; doi:10.1007/s00418-025-02456-4)
Supplement: Supplementary file 3 — Supplementary file3 (XLSX 1164 KB) [file 418_2025_2456_MOESM3_ESM.xlsx]

## Sheet: Info
Peroxisome deficiency impacts metabolites of lysine, lipid and polyamine metabolism in Saccharomyces cerevisiae
Journal: Histochemistry and Cell Biology
Tjasa Kosira, Daniel Baptista Alves Malheirob, Lea Giørtz Johnsenb, Hirak Dasc, Bettina Warscheidc, Morten Danielsenb, Ida J. van der Kleia
a Molecular Cell Biology, Groningen Biomolecular Sciences and Biotechnology Institute (GBB), University of Groningen, PO Box 11103, 9300 CC Groningen, The Netherlands
b Cmbio (MS-Omics), Bygstubben 9, 2950 Vedbæk, Denmark
c Theodor Boveri-Institute, Biochemistry II, Faculty of Chemistry and Pharmacy, University of Würzburg, 97074 Würzburg, Germany
Corresponding author: i.j.van.der.klei@rug.nl

## Sheet: Supp. Table 2
						PROTEOMICS				TRANSCRIPTOMICS				Pathways of interest
Systematic names	Gene names	Protein description	Present in proteomics dataset	Present in transcriptomics dataset	Peroxisomal/ peroxisome- associated *	Mean fold-change pex3/WT	Mean log2 fold-change pex3/WT	p-Value	p-Value < 0.05	Mean fold-change pex3/WT	Mean log2 fold-change pex3/WT	p-Value	p-Value < 0.05	Lysine biosynthesis	Lysine (putatibe) transporters	Carnitine related	Gluconeogenesis and glycolysis	TCA and glyoxylate cycle	GID complex	Phosphatidylcholine resynthesis via glycerophosphocholine	Glycerolipid synthesis enzymes	Phospholipid synthesis regulatory proteins	Glycerolipid turnover enzymes	Glycerolipid precursor enzymes and transporters	Opi1 targets	UMP biosynthesis and transport	Pentose phosphate pathway	Polyamine synthesis, conversion and transporters	Methionin salvage pathway	Nitrogen	HEME biosynthesis and transport	B-alanine and pantothenate synthesis and transport
YKL086W	SRX1	Sulfiredoxin; contributes to oxidative stress resistance by reducing cysteine-sulfinic acid groups in the peroxiredoxin Tsa1p, which is formed upon exposure to oxidants; conserved in higher eukaryotes; protein abundance increases in response to DNA replication stress	1	1		1.02397	0.0341726	0.717618		0.703425	-0.507531	0.15653
YDR453C	TSA2	Stress inducible cytoplasmic thioredoxin peroxidase; cooperates with Tsa1p in the removal of reactive oxygen, nitrogen and sulfur species using thioredoxin as hydrogen donor; deletion enhances the mutator phenotype of tsa1 mutants; protein abundance increases in response to DNA replication stress; TSA2 has a paralog, TSA1, that arose from the whole genome duplication	1	1		0.93717	-0.0936169	0.30853		0.70665	-0.500932	0.00611191	1
YGR088W	CTT1	Cytosolic catalase T; has a role in protection from oxidative damage by hydrogen peroxide	1	1		1.00701	0.0100764	0.952414		0.708161	-0.497851	0.0321665	1
YLR109W	AHP1	Thiol-specific peroxiredoxin; reduces hydroperoxides to protect against oxidative damage; function in vivo requires covalent conjugation to Urm1p	1	1		1.06332	0.0885741	0.575001		0.726039	-0.461882	6.15e-08	1
YKL026C	GPX1	Phospholipid hydroperoxide glutathione peroxidase; induced by glucose starvation that protects cells from phospholipid hydroperoxides and nonphospholipid peroxides during oxidative stress; glutathione peroxidase activity is neuroprotective in models of Huntington's disease; GPX1 has a paralog, HYR1, that arose from the whole genome duplication	1	1		1.57761	0.657737	0.13869		0.753868	-0.407617	0.0225367	1
YDR513W	GRX2	Cytoplasmic glutaredoxin; thioltransferase, glutathione-dependent disulfide oxidoreductase involved in maintaining redox state of target proteins, also exhibits glutathione peroxidase activity, expression induced in response to stress; GRX2 has two in-frame start codons resulting in a shorter isoform that is retained in the cytosol and a longer form translocated to the mitochondrial matrix; GRX2 …	1	1		1.0593	0.0831137	0.222867		0.79365	-0.333425	0.00568487	1
YIR038C	GTT1	ER associated glutathione S-transferase; capable of homodimerization; glutathione transferase for Yvc1p vacuolar cation channel; expression induced during the diauxic shift and throughout stationary phase; functional overlap with Gtt2p, Grx1p, and Grx2p	1	1		0.881251	-0.182375	0.0498259	1	0.807949	-0.307664	0.0017494	1
YJL101C	GSH1	Gamma glutamylcysteine synthetase; catalyzes the first step in glutathione (GSH) biosynthesis; expression induced by oxidants, cadmium, and mercury; protein abundance increases in response to DNA replication stress	1	1		0.985516	-0.0210487	0.769609		0.811467	-0.301395	0.0279934	1
YEL030W	ECM10	Heat shock protein of the Hsp70 family; localized in mitochondrial nucleoids, plays a role in protein translocation, interacts with Mge1p in an ATP-dependent manner; overexpression induces extensive mitochondrial DNA aggregations; ECM10 has a paralog, SSC1, that arose from the whole genome duplication	1	1		7.46954	2.90102	0.0159301	1	0.989937	-0.0145919	0.925132
Q0050	AI1	Reverse transcriptase required for splicing of the COX1 pre-mRNA; encoded by a mobile group II intron within the mitochondrial COX1 gene	1	1		4.29212	2.10169	0.227782		0.851125	-0.232557	0.492651
YDR329C	PEX3	Peroxisomal membrane protein (PMP); required for proper localization and stability of PMPs; anchors peroxisome retention factor Inp1p at the peroxisomal membrane; interacts with Pex19p	1		1	0.161041	-2.6345	0.0277242	1
YHR141C	RPL42B	Ribosomal 60S subunit protein L42B; required for propagation of the killer toxin-encoding M1 double-stranded RNA satellite of the L-A double-stranded RNA virus; homologous to mammalian ribosomal protein L36A, no bacterial homolog; RPL42B has a paralog, RPL42A, that arose from the whole genome duplication	1	1		3.53975	1.82365	0.321628		1.02166	0.0309133	0.878025
YNL162W	RPL42A	Ribosomal 60S subunit protein L42A; homologous to mammalian ribosomal protein L36A, no bacterial homolog; RPL42A has a paralog, RPL42B, that arose from the whole genome duplication	1	1		3.53975	1.82365	0.321628		1.09617	0.132475	0.465228
YHR085W	IPI1	Component of the Rix1 complex and possibly pre-replicative complexes; required for processing of ITS2 sequences from 35S pre-rRNA; component of the pre-60S ribosomal particle with the dynein-related AAA-type ATPase Mdn1p; required for pre-replicative complex (pre-RC) formation and maintenance during DNA replication licensing; relocalizes to the cytosol in response to hypoxia; essential gene	1	1		3.51638	1.81409	0.285284		1.02633	0.0375004	0.797242
YOL033W	MSE1	Mitochondrial glutamyl-tRNA synthetase; predicted to be palmitoylated	1	1		3.39236	1.76229	0.0950852		1.07308	0.101758	0.405449
YBR002C	RER2	Forms the dehydrodolichyl diphosphate synthase (DDS) complex with NUS1; major enzyme of polyprenol synthesis in both the endoplasmic reticulum (ER) and in lipid droplets; participates in ER protein sorting; human ortholog DHDDS functionally complements the heat sensitive growth defect of a ts allele, and is associated with retinitis pigmentosa	1	1		3.25027	1.70056	0.186672		0.993989	-0.00869858	0.9328
YFR038W	IRC5	Putative ATPase containing the DEAD/H helicase-related sequence motif; null mutant displays increased levels of spontaneous Rad52p foci; SWAT-GFP and mCherry fusion proteins localize to the nucleus	1	1		3.2013	1.67866	0.160824		1.04882	0.0687706	0.509651
YPL095C	EEB1	Acyl-coenzymeA:ethanol O-acyltransferase; responsible for the major part of medium-chain fatty acid ethyl ester biosynthesis during fermentation; possesses short-chain esterase activity; may be involved in lipid metabolism and detoxification; EEB1 has a paralog, EHT1, that arose from the whole genome duplication		1						3.16622	1.66276	1.02e-54	1
YGL075C	MPS2	Essential membrane protein localized at nuclear envelope and SPBs; required for insertion of the newly duplicated spindle pole body into the nuclear envelope; potentially phosphorylated by Cdc28p; MPS2 has a paralog, CSM4, that arose from the whole genome duplication	1	1		3.02684	1.59781	0.0413115	1	0.964207	-0.0525845	0.767737
YBL111C	YBL111C	Helicase-like protein encoded within the telomeric Y' element; relocalizes from mitochondrion to cytoplasm upon DNA replication stress		1						3.00999	1.58976	0.000136482	1
YDL170W	UGA3	Transcriptional activator for GABA-dependent induction of GABA genes; binds to DNA elements found in the promoters of target genes and increases their expression in the presence of GABA (gamma-aminobutyrate); zinc finger transcription factor of the Zn(2)-Cys(6) binuclear cluster domain type; localized to the nucleus; examples of GABA genes include UGA1, UGA2, and UGA4	1	1		2.65378	1.40805	0.0468191	1	1.04385	0.0619086	0.694999																		1
YGL205W	POX1	Fatty-acyl coenzyme A oxidase; involved in the fatty acid beta-oxidation pathway; localized to the peroxisomal matrix; component of a light sensing pathway, converting light into a hydrogen peroxide signal, modulating nucleo-cytoplasmic shuttling of stress-responsive transcription factor, Msn2p	1	1	1	0.530047	-0.915808	0.00170506	1	2.59955	1.37826	1.17e-27	1
YOR273C	TPO4	Polyamine transporter of the major facilitator superfamily; member of the 12-spanner drug:H(+) antiporter DHA1 family; recognizes spermine, putrescine, and spermidine; localizes to the plasma membrane	1	1		2.47901	1.30976	3.88085e-05	1	1.1488	0.20013	0.229579																1
YMR144W	FDO1	Protein involved in directionality of mating type switching; acts with Fkh1p to control which donor mating-type locus is inserted into MAT locus during mating type switching; localized to the nucleus; not an essential gene	1	1		2.47449	1.30713	0.393635		1.11154	0.152558	0.370402
YER149C	PEA2	Coiled-coil 12S polarisome subunit; required for polarity establishment, apical bud growth, shmoo formation, filamentous differentiation; involved in Bni1p localization at sites of polarized growth, controlling polarized assembly of actin cables; role in apical growth affects diploid-specific bipolar bud site selection; retains Slt2p at bud tip to regulate ER inheritance; role in Ca2+ influx, cel…	1	1		2.39707	1.26127	0.174165		1.02001	0.0285781	0.821468
YBL113C	YBL113C	Helicase-like protein encoded within the telomeric Y' element		1						2.32173	1.2152	1.28e-20	1
YMR213W	CEF1	Essential splicing factor; associated with Prp19p and the spliceosome, contains an N-terminal c-Myb DNA binding motif necessary for cell viability but not for Prp19p association, evolutionarily conserved and homologous to S. pombe Cdc5p	1	1		2.29528	1.19867	0.104332		1.09355	0.129024	0.25903
YMR123W	PKR1	V-ATPase assembly factor; functions with other V-ATPase assembly factors in the ER to efficiently assemble the V-ATPase membrane sector (V0); protein abundance increases in response to DNA replication stress	1	1		2.27218	1.18408	0.119599		1.12355	0.168068	0.377297
YJL110C	GZF3	GATA zinc finger protein; negatively regulates nitrogen catabolic gene expression by competing with Gat1p for GATA site binding; function requires a repressive carbon source; dimerizes with Dal80p and binds to Tor1p; GZF3 has a paralog, DAL80, that arose from the whole genome duplication	1	1		2.21629	1.14815	0.0352651	1	1.02158	0.0307977	0.816672																		1
YIL160C	POT1	3-ketoacyl-CoA thiolase with broad chain length specificity; cleaves 3-ketoacyl-CoA into acyl-CoA and acetyl-CoA during beta-oxidation of fatty acids	1	1	1	2.37293	1.24667	2.92975e-05	1	2.1759	1.12161	2.68e-12	1
YPR141C	KAR3	Minus-end-directed microtubule motor; functions in mitosis and meiosis, localizes to the spindle pole body and localization is dependent on functional Cik1p, required for nuclear fusion during mating; potential Cdc28p substrate	1	1		2.15092	1.10495	0.0924285		1.05178	0.0728324	0.599872
YPL151C	PRP46	Member of the NineTeen Complex (NTC); this complex contains Prp19p and stabilizes U6 snRNA in catalytic forms of the spliceosome containing U2, U5, and U6 snRNAs	1	1		2.13598	1.0949	0.153911		1.06304	0.0882009	0.457418
YMR258C	ROY1	GTPase inhibitor with similarity to F-box proteins; inhibits Ypt52p GTPase activity by preventing Ypt52p from binding GTP; involved in regulating intracellular trafficking; physically interacts with Skp1p	1	1		2.07349	1.05206	0.0706174		0.968143	-0.0467076	0.740047
YLL009C	COX17	Copper metallochaperone that transfers copper to Sco1p and Cox11p; eventual delivery to cytochrome c oxidase; contains twin cysteine-x9-cysteine motifs; interacts with the MICOS complex, and interaction is promoted by copper ions; human homolog COX17 partially complements yeast null mutant	1	1		2.00672	1.00484	0.0230177	1	1.34678	0.429509	0.296485
YNR048W	YNR048W	Potential noncatalytic subunit for phospholipid translocase Dnf3p; YNR048W has a paralog, CDC50, that arose from the whole genome duplication	1	1		1.99321	0.995097	0.0441654	1	1.02919	0.0415147	0.760272
YIL002W-A	CMI7	Putative mitochondrial protein of unknown function; identified by expression profiling and mass spectrometry	1	1		1.96514	0.974631	0.000864586	1	0.830493	-0.26796	0.446216
YKR057W	RPS21A	Protein component of the small (40S) ribosomal subunit; homologous to mammalian ribosomal protein S21, no bacterial homolog; RPS21A has a paralog, RPS21B, that arose from the whole genome duplication	1	1		1.94321	0.958439	0.262575		1.10495	0.143985	0.556136
YJR159W	SOR1	Sorbitol dehydrogenase; protein sequence is 99% identical to the Sor2p sorbitol dehydrogenase; expression is induced in the presence of sorbitol or xylose		1						2.02281	1.01636	0.0177327	1
YGR008C	STF2	Protein involved in resistance to desiccation stress; Stf2p exhibits antioxidant properties, and its overexpression prevents ROS accumulation and apoptosis; binds to F0 sector of mitochondrial F1F0 ATPase in vitro and may modulate the inhibitory action of Inh1p and Stf1p; protein abundance increases in response to DNA replication stress; STF2 has a paralog, TMA10, that arose from the whole genome…	1	1		1.85577	0.892018	0.0906628		0.755995	-0.403551	0.113009
YNR040W	MRX15	Membrane-associated mitoribosome receptor; involved along with Mba1p in the cotranslational insertion of nascent polypeptide chains into the inner mitochondrial membrane; associates with the mitochondrial large ribosomal subunit and nascent polypeptide chains; null mutant displays increased tolerance to mistranslation-induced proteotoxic stress; localizes to the inner mitochondrial membrane	1	1		1.83431	0.875235	0.00596846	1	1.07242	0.100873	0.54759
YPL029W	SUV3	ATP-dependent RNA helicase; component of the mitochondrial degradosome along with the RNase Dss1p; the degradosome associates with the ribosome and mediates RNA turnover; also required during splicing of the COX1 AI5_beta intron; expression of a processed form of human homolog SUPV3L1 carrying an N-terminal deletion of 46 amino acids rescues yeast suv3 null mutant	1	1		1.83145	0.872986	0.173459		1.07852	0.109049	0.305206
YPR185W	ATG13	Regulatory subunit of the Atg1p signaling complex; stimulates Atg1p kinase activity; required for vesicle formation during autophagy and the cytoplasm-to-vacuole targeting (Cvt) pathway; contains a HORMA domain required for autophagy and for recruitment of the phosphatidylinositol 3-kinase complex subunit Atg14p to the pre-autophagosomal structure	1	1		1.83106	0.872683	0.189561		0.983071	-0.0246318	0.84641
YLR221C	RSA3	Protein with a likely role in ribosomal maturation; required for accumulation of wild-type levels of large (60S) ribosomal subunits; binds to the helicase Dbp6p in pre-60S ribosomal particles in the nucleolus	1	1		1.80764	0.854109	0.0789491		1.09365	0.129149	0.411227
YHR218W	YHR218W	Helicase-like protein encoded within the telomeric Y' element		1						1.94843	0.96231	0.00211178	1
YCR102C	YCR102C	Putative quinone oxidoreductase; overexpression improves ethanol production and acid stress resistance; involved in copper metabolism; similar to Cochliobolus carbonum toxD gene	1	1		1.80201	0.849608	0.0033284	1	1.29314	0.370875	0.353363
YLR460C	YLR460C	Member of the quinone oxidoreductase family; up-regulated in response to the fungicide mancozeb; possibly up-regulated by iodine	1	1		1.80201	0.849608	0.0033284	1	1.15515	0.208079	0.460763
YNL022C	RCM1	rRNA m5C methyltransferase; methylates cytosine at position 2278 of 25S rRNA while Nop2p methylates cytosine at position 2870; contains seven beta-strand methyltransferase motif; localized to the nucleolus; interacts with Trm112p; homolog of NSUN5A, a human gene which is deleted in Williams-Beuren Syndrome	1	1		1.79861	0.846886	0.120852		1.10235	0.140581	0.151713
YER064C	VHR2	Non-essential nuclear protein; null mutation has global effects on transcription; VHR2 has a paralog, VHR1, that arose from the whole genome duplication; relative distribution to the nucleus increases upon DNA replication stress	1	1		1.78499	0.835918	0.0344948	1	1.04308	0.0608503	0.528926
YIL056W	VHR1	Transcriptional activator; required for the vitamin H-responsive element (VHRE) mediated induction of VHT1 (Vitamin H transporter) and BIO5 (biotin biosynthesis intermediate transporter) in response to low biotin concentrations; VHR1 has a paralog, VHR2, that arose from the whole genome duplication	1	1		1.78499	0.835918	0.0344948	1	0.929545	-0.105403	0.576866
YEL053C	MAK10	Non-catalytic subunit of the NatC N-terminal acetyltransferase; required for replication of dsRNA virus; expression is glucose-repressible; human NatC ortholog, Naa35, requires co-expression of the human catalytic subunit, Naa30, to functionally complement the null allele	1	1		1.76785	0.821995	0.0730258		1.01449	0.0207572	0.855335
YLR125W	YLR125W	Putative protein of unknown function; mutant has decreased Ty3 transposition; YLR125W is not an essential gene		1						1.94572	0.960302	0.0408482	1
YLL028W	TPO1	Polyamine transporter of the major facilitator superfamily; member of the 12-spanner drug:H(+) antiporter DHA1 family; recognizes spermine, putrescine, and spermidine; catalyzes uptake of polyamines at alkaline pH and excretion at acidic pH; during oxidative stress exports spermine, spermidine from the cell, which controls timing of expression of stress-responsive genes; phosphorylation enhances …	1	1		1.7499	0.807275	0.0761454		1.56808	0.648999	0.138715																1
YMR112C	MED11	Subunit of the RNA polymerase II mediator complex; associates with core polymerase subunits to form the RNA polymerase II holoenzyme; essential protein	1	1		1.73232	0.792704	0.0208715	1	0.948243	-0.076671	0.704253
YNL134C	YNL134C	NADH-dependent aldehyde reductase; involved in detoxification of furfural; expression is up-regulated in the presence of furfural and 5-hydroxymethylfurfural, which are compounds generated during lignocellulosic biomass pre-treatment; green fluorescent protein (GFP)-fusion protein localizes to both the cytoplasm and nucleus; protein abundance increases in response to DNA replication stress	1	1		1.72061	0.78292	0.00278221	1	1.16308	0.217949	0.0728157
YNL237W	YTP1	Probable type-III integral membrane protein of unknown function; has regions of similarity to mitochondrial electron transport proteins	1	1		1.7171	0.779975	0.0743548		0.903414	-0.146541	0.20652
YOL054W	PSH1	E3 ubiquitin ligase targeting centromere-binding protein Cse4p; mediates polyubiquitination and degradation of histone H3 variant Cse4p; ubiquitination of Cse4p may be antagonized by Scm3p; interacts with the FACT complex preventing mislocalization of Cse4p to euchromatin independent of Slx5p; formyl-methionine/N-recognin component of N-end rule pathway mediating destruction of formylated cytosol…	1	1		1.71041	0.774343	0.120122		1.03944	0.0558104	0.616089
YJL096W	MRPL49	Mitochondrial ribosomal protein of the large subunit	1	1		1.70957	0.77363	0.0780279		1.09519	0.13118	0.473656
YDL130W-A	STF1	Protein involved in regulation of the mitochondrial F1F0-ATP synthase; Stf1p and Stf2p act as stabilizing factors that enhance inhibitory action of the Inh1p protein; protein abundance increases in response to DNA replication stress; STF1 has a paralog, INH1, that arose from the whole genome duplication	1	1		1.69228	0.758971	0.00999303	1	0.885702	-0.175107	0.357908
YBR062C	YBR062C	Protein of unknown function that interacts with Msb2p; may play a role in activation of the filamentous growth pathway	1	1		1.68651	0.754039	0.0129497	1	1.01496	0.0214235	0.877173
YFR048W	RMD8	Cytosolic protein required for sporulation	1	1		1.6831	0.751123	0.0178753	1	1.01591	0.0227682	0.885614
YPL191C	MIY2	K48-specific deubiquitinating (DUB) enzyme; MINDY family endo-type deubiquitinase that preferentially cleaves long K48-linked polyubiquitin chains between moieties; diploid deletion strain exhibits high budding index; GFP-fusion protein localizes to the cytoplasm endoplasmic reticulum and cell periphery in high-throughput studies; YPL191C has a paralog, YGL082W, that arose from the whole genome d…	1	1		1.67325	0.742649	0.0571094		1.09094	0.12557	0.498147
YKR093W	PTR2	Integral membrane peptide transporter; mediates transport of di- and tri-peptides; conserved protein that contains 12 transmembrane domains; PTR2 expression is regulated by N-end rule pathway via repression by Cup9p; targeted to vacuole via AP-3 pathway	1	1		1.66261	0.733451	0.011207	1	1.10417	0.142958	0.404973
YMR174C	PAI3	Cytoplasmic proteinase A (Pep4p) inhibitor; dependent on Pbs2p and Hog1p protein kinases for osmotic induction; intrinsically unstructured, N-terminal half becomes ordered in the active site of proteinase A upon contact	1	1		1.65882	0.730155	0.152259		0.723944	-0.46605	0.135846
YKL100C	YPF1	Intramembrane aspartyl protease of the perinuclear ER membrane; acts in a branch of ER-associated degradation (ERAD) that degrades functional proteins rather than misfolded proteins; regulates abundance of high-affinity plasma membrane transporters, such as Ctr1p and Zrt1p, during the starvation response; has a presenilin fold; member of the GxGD family of intramembrane proteases; closest human h…	1	1		1.65856	0.729928	0.0035544	1	0.896322	-0.157911	0.230247
YBR296C	PHO89	Plasma membrane Na+/Pi cotransporter; active in early growth phase; similar to phosphate transporters of Neurospora crassa; transcription regulated by inorganic phosphate concentrations and Pho4p; mutations in related human transporter genes hPit1 and hPit2 are associated with hyperphosphatemia-induced calcification of vascular tissue and familial idiopathic basal ganglia calcification	1	1		1.65737	0.728891	0.146898		0.568389	-0.815049	0.233336
YER180C-A	SLO1	Protein interacting with Arl3p; Arl3p is a GTPase of the Ras superfamily involved in vesicle-tethering at the Golgi; putative ortholog of human SCOCO	1	1		1.65265	0.724778	0.0115701	1	0.558494	-0.840387	0.219404
YER015W	FAA2	Medium chain fatty acyl-CoA synthetase; activates imported fatty acids; accepts a wide range of fatty acid chain lengths with a preference for medium chains, C9:0-C13:0; localized to the peroxisome; comparative analysis suggests that a mitochondrially targeted form may result from translation starting at a non-canonical codon upstream of the annotated start codon	1	1	1	1.57856	0.658613	0.000680294	1	1.92721	0.946511	2.07e-12	1											1
YMR010W	ANY1	Protein involved in phospholipid flippase function; null allele suppresses growth and membrane trafficking defects associated with all flippase null alleles; proposed function as a phospholipid scramblase that reduces membrane asymmetry; PQ loop family member; localizes to the endosome and trans-Golgi network; non-essential gene	1	1		1.65051	0.722908	0.0422935	1	0.92829	-0.107352	0.495696
YLR050C	EMA19	Integral ER membrane protein involved in protein sorting; component of ER-SURF, a pathway involved in retrieving mitochondrial membrane protein precursors and rerouting them to the mitochondrial translocation system; promotes the proteolytic degradation of non-productive mitochondrial precursor proteins suggesting involvement in quality control during protein import; GFP-fusion protein localizes …	1	1		1.6489	0.721503	0.000714439	1	1.04826	0.0679929	0.686807
YML081C-A	ATP18	Subunit of the mitochondrial F1F0 ATP synthase; F1F0 ATP synthase is a large, evolutionarily conserved enzyme complex required for ATP synthesis; termed subunit I or subunit j; does not correspond to known ATP synthase subunits in other organisms	1	1		1.62897	0.703961	0.0143688	1	0.866068	-0.207448	0.621382
YNL273W	TOF1	Subunit of a replication-pausing checkpoint complex; Tof1p-Mrc1p-Csm3p acts at the stalled replication fork to promote sister chromatid cohesion after DNA damage, facilitating gap repair of damaged DNA; interacts with the MCM helicase; relocalizes to the cytosol in response to hypoxia	1	1		1.62875	0.703763	0.280252		1.08037	0.11152	0.381533													1
YDR180W	SCC2	Subunit of cohesin loading factor (Scc2p-Scc4p); a complex required for loading of cohesin complexes onto chromosomes; involved in establishing sister chromatid cohesion during DSB repair via histone H2AX; promotes gene expression program that supports translational fidelity; evolutionarily-conserved adherin; relocalizes to cytosol in response to hypoxia; human disorder Cornelia de Lange syndrome…	1	1		1.62727	0.702456	0.00106128	1	0.983237	-0.0243894	0.857139
YMR121C	RPL15B	Ribosomal 60S subunit protein L15B; binds to 5.8 S rRNA; homologous to mammalian ribosomal protein L15, no bacterial homolog; RPL15B has a paralog, RPL15A, that arose from the whole genome duplication; relocalizes from nucleus to nucleolus upon DNA replication stress	1	1		1.61454	0.691127	0.080598		0.977463	-0.0328861	0.7826
YMR260C	TIF11	Translation initiation factor eIF1A; essential protein that forms a complex with Sui1p (eIF1) and 40S ribosomal subunit and scans for start codons; C-terminus associates with Fun12p (eIF5B); N terminus interacts with eIF2 and eIF3; ortholog of bacterial translation initiation factor IF1	1	1		1.61293	0.689686	0.110113		1.00526	0.00756157	0.959599
YGL204C	YGL204C	Protein of unknown function; mRNA identified as translated by ribosome profiling data; protein identified via enrichment-based proteogenomics; SWAT-GFP and mCherry fusion proteins localize to the endoplasmic reticulum	1	1		1.61095	0.687913	0.00189533	1	0.842989	-0.246415	0.658261
YFL036W	RPO41	Mitochondrial RNA polymerase; single subunit enzyme similar to those of T3 and T7 bacteriophages; requires a specificity subunit encoded by MTF1 for promoter recognition; Mtf1p interacts with and stabilizes the Rpo41p-promoter complex, enhancing DNA bending and melting to facilitate pre-initiation open complex formation; Rpo41p also synthesizes RNA primers for mitochondrial DNA replication	1	1		1.61064	0.687638	0.0787668		0.942624	-0.0852463	0.531625
YDL123W	SNA4	Protein of unknown function; localized to the vacuolar outer membrane; predicted to be palmitoylated	1	1		1.60756	0.684875	0.00339755	1	0.91315	-0.131076	0.367709
YGR283C	UPA1	Putative methyltransferase; may interact with ribosomes, based on co-purification experiments; predicted to be involved in ribosome biogenesis; null mutant is resistant to fluconazole; GFP-fusion protein localizes to the nucleolus; YGR283C has a paralog, YMR310C, that arose from the whole genome duplication	1	1		1.60438	0.682017	0.0112383	1	1.15745	0.210952	0.295001
YFL014W	HSP12	Plasma membrane protein involved in maintaining membrane organization; involved in maintaining organization during stress conditions; induced by heat shock, oxidative stress, osmostress, stationary phase, glucose depletion, oleate and alcohol; protein abundance increased in response to DNA replication stress and dietary restriction; regulated by the HOG and Ras-Pka pathways; required for dietary …	1	1		1.59518	0.673718	0.00123298	1	1.04858	0.068441	0.658067
YKL033W	TTI1	Subunit of the ASTRA complex, involved in chromatin remodeling; telomere length regulator involved in the stability or biogenesis of PIKKs such as TORC1; similar to S. pombe Tti1p; detected in highly purified mitochondria in high-throughput studies	1	1		1.58967	0.668731	0.0755776		1.14786	0.198945	0.0968669
YDR349C	YPS7	Putative GPI-anchored aspartic protease; member of the yapsin family of proteases involved in cell wall growth and maintenance; located in the cytoplasm and endoplasmic reticulum	1	1		1.58823	0.667419	0.317433		1.01788	0.0255657	0.774135
YMR222C	FSH2	Putative serine hydrolase that localizes to the cytoplasm; sequence is similar to S. cerevisiae Fsh1p and Fsh3p and the human candidate tumor suppressor OVCA2	1	1		1.58774	0.666971	0.0450192	1	1.04733	0.066718	0.606374
YER067W	RGI1	Protein involved in energy metabolism under respiratory conditions; abundance is increased upon intracellular iron depletion or in response to DNA replication stress; suppresses pro-apoptotic effect of expressing human BAX in yeast cells; RGI1 has a paralog, RGI2, that arose from the whole genome duplication	1	1		1.58751	0.666767	0.00553192	1	1.04802	0.0676712	0.805756
YAR068W	YAR068W	Fungal-specific protein of unknown function; induced in respiratory-deficient cells; YAR068W has a paralog, YHR214W-A, that arose from a segmental duplication		1						1.9109	0.934256	0.00288261	1
YGL009C	LEU1	Isopropylmalate isomerase; catalyzes the second step in the leucine biosynthesis pathway	1	1		1.21496	0.280907	0.0103287	1	1.86713	0.900819	9.04e-18	1
YPR036W-A	SPO24	Small (67 amino acids) protein involved in sporulation; localizes to the prospore membrane; phosphorylated during meiosis; a longer, 5'-extended mRNA is also transcribed beginning in mid-meiosis, regulated by two MSEs (middle sporulation elements), and includes an uORF of 15 codons in its 5'-UTR; evidence transcription is regulated by Pdr1p	1	1		1.57817	0.658256	0.00604437	1	0.762632	-0.390941	0.133439
YOR084W	LPX1	Peroxisomal matrix-localized lipase; required for normal peroxisome morphology; contains a peroxisomal targeting signal type 1 (PTS1) and a lipase motif; peroxisomal import requires the PTS1 receptor, Pex5p and self-interaction; transcriptionally activated by Yrm1p along with genes involved in multidrug resistance; oleic acid inducible	1	1	1	1.5857	0.66512	0.00457699	1	1.8126	0.858059	1.48e-17	1
YOR210W	RPB10	RNA polymerase subunit ABC10-beta; common to RNA polymerases I, II, and III	1	1		1.55875	0.640387	0.00302799	1	1.10669	0.146253	0.672104
YBR252W	DUT1	Deoxyuridine triphosphate diphosphatase (dUTPase); catalyzes hydrolysis of dUTP to dUMP and PPi, thereby preventing incorporation of uracil into DNA during replication; critical for the maintenance of genetic stability; also has diphosphatase activity on deoxyinosine triphosphate; human homolog DUT allows growth of yeast haploid dut1 null mutant after sporulation of heterozygous diploid	1	1		1.55799	0.639688	0.19672		1.12263	0.166886	0.213126
YDR236C	FMN1	Riboflavin kinase, produces riboflavin monophosphate (FMN); FMN is a necessary cofactor for many enzymes; predominantly localizes to the microsomal fraction and also found in the mitochondrial inner membrane; human RFK functionally complements the lethality of the null mutation	1	1		1.55717	0.638931	0.121461		0.974891	-0.0366867	0.772525
YML077W	BET5	Core component of transport protein particle (TRAPP) complexes I-III; TRAPP complexes are related multimeric guanine nucleotide-exchange factors for the GTPase Ypt1p, regulating ER-Golgi traffic (TRAPPI), intra-Golgi traffic (TRAPPII), endosome-Golgi traffic (TRAPPII and III) and autophagy (TRAPPIII); human homology TRAPPC1 complements yeast null mutant	1	1		1.54449	0.627127	0.0739285		1.02133	0.0304472	0.88743
YKL186C	MTR2	mRNA transport regulator; essential nuclear protein; Mex67p and Mtr2p form a mRNA export complex which binds to RNA	1	1		1.53917	0.622155	0.00217252	1	0.94673	-0.0789744	0.515476
YHR208W	BAT1	Mitochondrial branched-chain amino acid (BCAA) aminotransferase; preferentially involved in BCAA biosynthesis; homolog of murine ECA39; highly expressed during logarithmic phase and repressed during stationary phase; BAT1 has a paralog, BAT2, that arose from the whole genome duplication	1	1		1.20323	0.26691	0.0174685	1	1.73085	0.791482	3.37e-09	1																1
YMR156C	TPP1	DNA 3'-phosphatase; functions in repair of endogenous damage of double-stranded DNA, activity is specific for removal of 3' phosphates at strand breaks; similar to the l-2-haloacid dehalogenase superfamily; homolog of human polynucleotide kinase/3'-phosphatase	1	1		1.52911	0.612697	0.0193997	1	1.05707	0.0800711	0.654756
YAR066W	YAR066W	Putative GPI protein; SWAT-GFP and mCherry fusion proteins localize to the endoplasmic reticulum and vacuole respectively; YAR066W has a paralog, YHR214W, that arose from a segmental duplication		1						1.72887	0.78983	0.00290678	1
YGL016W	KAP122	Karyopherin beta; bidirectional nuclear transport receptor (biportin) that shuttles distinct sets of cargoes in opposite directions; responsible for import of Toa1p-Toa2p complex into nucleus; depletes eIF5A and eEF2 from cell nuclei; binds to nucleoporins Nup1p and Nup2p; may play a role in regulation of pleiotropic drug resistance	1	1		1.52271	0.606638	0.114134		1.15674	0.21007	0.121741
YDR142C	PEX7	Peroxisomal signal receptor for peroxisomal matrix proteins; recognizes the N-terminal nonapeptide signal (PTS2); WD repeat protein; defects in human homolog cause lethal rhizomelic chondrodysplasia punctata (RCDP)	1	1	1	1.52107	0.60509	0.0169976	1	0.908207	-0.138907	0.301528
YER121W	YER121W	Putative protein of unknown function; may be involved in phosphatase regulation and/or generation of precursor metabolites and energy	1	1		1.51977	0.60385	0.186268		0.762306	-0.391557	0.148945
YDL056W	MBP1	Transcription factor; involved in regulation of cell cycle progression from G1 to S phase, forms a complex with Swi6p that binds to MluI cell cycle box regulatory element in promoters of DNA synthesis genes	1	1		1.51879	0.602923	0.0019856	1	1.0091	0.0130757	0.912783
YJL177W	RPL17B	Ribosomal 60S subunit protein L17B; required for processing of 27SB pre-rRNA and formation of stable 66S assembly intermediates; homologous to mammalian ribosomal protein L17 and bacterial L22; RPL17B has a paralog, RPL17A, that arose from the whole genome duplication	1	1		1.51382	0.598194	0.45141		1.13718	0.185463	0.147498
YHR072W-An	NOP10	Subunit of box H/ACA snoRNP complex; required for pseudouridylation and processing of pre-18S rRNA	1	1		1.51263	0.597062	0.0262988	1	0.919707	-0.120753	0.768954
YLR284C	ECI1	Peroxisomal delta3,delta2-enoyl-CoA isomerase; hexameric protein that converts 3-hexenoyl-CoA to trans-2-hexenoyl-CoA, essential for the beta-oxidation of unsaturated fatty acids, oleate-induced; ECI1 has a paralog, DCI1, that arose from the whole genome duplication	1	1	1	0.136437	-2.8737	3.58412e-05	1	1.66343	0.734163	8.72e-06	1
YHR119W	SET1	Histone methyltransferase, subunit of the COMPASS (Set1C) complex; COMPASS methylates histone H3K4; Set1p-dependent H3K4 trimethylation recruits Nrd1p, allowing efficient termination of snoRNAs and cryptic unstable transcripts (CUTs) by Nrd1p-Nab3p-Sen1p pathway; modulates histone acetylation levels in promoter proximal regions to ensure efficient Nrd1p-dependent termination; required in transcri…	1	1		1.50693	0.591614	0.376188		0.994738	-0.00761094	0.940015
YLR392C	ART10	Protein of unknown function that contains 2 PY motifs; ubiquinated by Rsp5p; overexpression confers resistance to arsenite; green fluorescent protein (GFP)-fusion protein localizes it to the cytoplasm; non-essential gene	1	1		1.49638	0.581473	0.123602		0.968168	-0.0466702	0.702358
YDL061C	RPS29B	Protein component of the small (40S) ribosomal subunit; homologous to mammalian ribosomal protein S29 and bacterial S14; RPS29B has a paralog, RPS29A, that arose from the whole genome duplication	1	1		1.489	0.574342	0.0146732	1	1.16213	0.216777	0.438339
YHR179W	OYE2	Conserved NADPH oxidoreductase containing flavin mononucleotide (FMN); responsible for geraniol reduction into citronellol during fermentation; homologous to Oye3p with different ligand binding and catalytic properties; may be involved in sterol metabolism, oxidative stress response, and programmed cell death; protein abundance increases in response to DNA replication stress	1	1		1.48538	0.570834	0.0159136	1	1.1515	0.203516	0.154009
YOL107W	YOL107W	Putative protein of unknown function; green fluorescent protein (GFP)-fusion protein localizes to the cytoplasm and colocalizes in a punctate pattern with the early golgi/COPI vesicles; YOL107W is not an essential protein	1	1		1.48514	0.570595	0.0588805		0.982171	-0.0259532	0.877792
YCR008W	SAT4	Ser/Thr protein kinase involved in salt tolerance, nutrient response; functions in regulation of Trk1p-Trk2p potassium transporter; overexpression affects the Fe-S and lipoamide containing proteins in the mitochondrion; required for lipoylation of Lat1p, Kgd2p and Gcv3p; partially redundant with Hal5p; has similarity to Npr1p; localizes to the cytoplasm and mitochondrion	1	1		1.4774	0.563062	0.00568115	1	0.94498	-0.0816445	0.454685
YOR132W	VPS17	Subunit of the membrane-associated retromer complex; essential for endosome-to-Golgi retrograde protein transport; peripheral membrane protein that assembles onto the membrane with Vps5p to promote vesicle formation; required for recruiting the retromer complex to the endosome membranes	1	1		1.47565	0.561354	0.0104137	1	0.888604	-0.170387	0.241353
YJL124C	LSM1	Lsm (Like Sm) protein; forms heteroheptameric complex (with Lsm2p, Lsm3p, Lsm4p, Lsm5p, Lsm6p, and Lsm7p) involved in degradation of cytoplasmic mRNAs; also enters the nucleus and positively regulates transcription initiation; unlike most Sm-like proteins, Lsm1p requires both its SM-domain and C-terminal domain for RNA-binding; binds to mRNAs under glucose starvation, most often in the 3' UTR; fo…	1	1		1.47147	0.557257	0.0526017		1.02475	0.0352752	0.811382
YMR077C	VPS20	Myristoylated subunit of the ESCRT-III complex; the endosomal sorting complex required for transport of transmembrane proteins into the multivesicular body pathway to the lysosomal/vacuolar lumen; cytoplasmic protein recruited to endosomal membranes	1	1		1.46079	0.546747	0.000902829	1	0.840875	-0.250037	0.0906769
YER092W	IES5	Non-essential INO80 chromatin remodeling complex subunit; deletion affects telomere maintenance via recombination	1	1		1.45187	0.537912	0.0187896	1	1.09576	0.131937	0.571137
YDL057W	YDL057W	Putative protein of unknown function; YDL057W is not an essential gene	1	1		1.45101	0.537058	0.0373225	1	1.01973	0.0281934	0.860229
YBR038W	CHS2	Chitin synthase II; catalyzes transfer of N-acetylglucosamine (GlcNAc) to chitin upon activation of zymogenic form; required for chitin synthesis in the primary septum during cytokinesis; localization regulated by Cdk1p during mitosis; phosphorylation by Dbf2p kinase regulates its dynamics and chitin synthesis during cytokinesis	1	1		1.44806	0.534123	0.00901416	1	0.936098	-0.0952684	0.391044
YER145C	FTR1	High affinity iron permease; involved in the transport of iron across the plasma membrane; forms complex with Fet3p; expression is regulated by iron; protein abundance increases in response to DNA replication stress	1	1		1.44627	0.532335	0.0793917		1.10739	0.147162	0.283111
YDL177C	YDL177C	Putative protein of unknown function; similar to the mouse IMPACT gene; YDL177C is not an essential gene	1	1		1.44443	0.530504	0.006026	1	1.08927	0.123357	0.529867
YBR022W	POA1	Phosphatase that is highly specific for ADP-ribose 1''-phosphate; a tRNA splicing metabolite; may have a role in regulation of tRNA splicing	1	1		1.44089	0.526962	0.0478584	1	0.964085	-0.052768	0.767393
YOR226C	ISU2	Mitochondrial protein required for iron-sulfur protein synthesis; performs scaffolding function during Fe/S cluster assembly; involved in Fe-S cluster assembly for both mitochondrial and cytosolic proteins; protein abundance increases under DNA replication stress; ISU2 has a paralog, ISU1, that arose from the whole genome duplication; isu1 isu2 double mutant is inviable; human homolog ISCU implic…	1	1		1.19522	0.257275	0.496207		1.6472	0.720015	0.000220908	1
YML058W	SML1	Ribonucleotide reductase inhibitor; involved in regulating dNTP production; regulated by Mec1p and Rad53p during DNA damage and S phase; SML1 has a paralog, DIF1, that arose from the whole genome duplication	1	1		1.43966	0.52573	0.00397436	1	1.01519	0.021751	0.920468
YJR063W	RPA12	RNA polymerase I subunit A12.2; contains two zinc binding domains, and the N terminal domain is responsible for anchoring to the RNA pol I complex; physically interacts with transcriptional activator Msn4p, to regulate transcription of AYR1, a gene involved in lipid metabolism	1	1		1.43675	0.522814	0.0105879	1	1.15456	0.207339	0.362436
YDR378C	LSM6	Lsm (Like Sm) protein; part of heteroheptameric complexes (Lsm2p-7p and either Lsm1p or 8p): cytoplasmic Lsm1p complex involved in mRNA decay; nuclear Lsm8p complex part of U6 snRNP and possibly involved in processing tRNA, snoRNA, and rRNA	1	1		1.43667	0.522733	0.0151381	1	1.02073	0.0296038	0.929109
YDL119C	HEM25	Mitochondrial glycine transporter; required for the transport of glycine into mitochondria for initiation of heme biosynthesis, with YMC1 acting as a secondary transporter; homolog of human SLC25A38, a mitochondrial glycine transporter associated with nonsyndromic autosomal recessive congenital sideroblastic anemia; human SLC25A38 can complement the heme deficiency associated with the null mutant…	1	1		1.43316	0.519198	0.145661		0.849479	-0.23535	0.142127																			1
YGL216W	KIP3	Kinesin-related antiparallel sliding motor protein; involved in mitotic spindle positioning; sliding activity promotes bipolar spindle assembly and maintenance of genome stability; inhibits spindle elongation, destabilizing late anaphase spindle microtubules that polymerize beyond the midzone	1	1		1.42263	0.508564	0.146879		1.01332	0.0190867	0.854137
YMR239C	RNT1	Nuclear dsRNA-specific ribonuclease (RNase III); involved in rDNA transcription, rRNA processing and U2 snRNA 3' end formation by cleavage of a stem-loop structure at the 3' end of U2 snRNA; involved in polyadenylation-independent transcription termination; involved in the cell wall stress response, regulating the degradation of cell wall integrity and morphogenesis checkpoint genes	1	1		1.41473	0.50053	0.034355	1	1.05017	0.0706261	0.659954
YJR141W	IPA1	Protein implicated in pre-mRNA processing and proteasomal degradation; interacts physically and genetically with mRNA cleavage and polyadenylation factors; mutant is impaired in pre-mRNA cleavage and polyadenylation; associates with several Ub-conjugating enzymes and alters Ub-mediated proteasome activity; localizes to both the nucleus and cytosol; contains a HECT_2 domain; homologous to human ub…	1	1		1.41329	0.499053	0.00686187	1	1.00071	0.00102935	0.993979
YDR533C	HSP31	Methylglyoxalase that converts methylglyoxal to D-lactate; involved in oxidative stress resistance, diauxic shift, and stationary phase survival; has similarity to E. coli Hsp31 and C. albicans Glx3p; member of the DJ-1/ThiJ/PfpI superfamily, which includes human DJ-1 involved in Parkinson's disease and cancer; exists as a dimer and contains a putative metal-binding site; protein abundance increa…	1	1		1.41012	0.495815	0.0197914	1	1.01511	0.0216418	0.84607
YKR063C	LAS1	Endonuclease involved in pre-rRNA processing at both ends of ITS2; functions with Grc3p in a conserved mechanism to cleave pre-rRNA at a specific site during rRNA processing and ribosome biogenesis; may coordinate the action of the Rat1p-Rai1p exoRNAse; required for the G1/S cell cycle transition; human ortholog is Las1L; mutants require the SSD1-v allele for viability	1	1		1.40672	0.492336	0.318159		1.19189	0.25325	0.0662612
YKL065W-A	DPC7	Protein of unknown function; SWAT-GFP fusion protein localizes to endoplasmic reticulum (ER) while mCherry fusion localizes to both ER and vacuole	1	1		1.40573	0.491324	0.29956		0.613428	-0.705035	0.182916
YKL160W	ELF1	Transcription elongation factor with a conserved zinc finger domain; implicated in the maintenance of proper chromatin structure in actively transcribed regions; deletion inhibits Brome mosaic virus (BMV) gene expression	1	1		1.40477	0.490337	0.130466		1.06393	0.0894011	0.427652
YCR003W	MRPL32	Mitochondrial ribosomal protein of the large subunit; protein abundance increases in response to DNA replication stress	1	1		1.40364	0.489175	0.0611645		1.00084	0.00121138	0.99353
YPL271W	ATP15	Epsilon subunit of the F1 sector of mitochondrial F1F0 ATP synthase; which is a large, evolutionarily conserved enzyme complex required for ATP synthesis; F1 translationally regulates ATP6 and ATP8 expression to achieve a balanced output of ATP synthase genes encoded in nucleus and mitochondria; phosphorylated	1	1		1.40273	0.488233	0.0370441	1	1.01354	0.0194028	0.970669
YGR031W	IMO32	Conserved mitochondrial protein of unknown function; processed by both mitochondrial processing peptidase and mitochondrial octapeptidyl aminopeptidase; gene contains the nested antisense gene NAG1	1	1		1.40242	0.487919	0.299671		0.993612	-0.00924518	0.935884
YIL166C	SOA1	Sulfonate and inorganic sulfur transporter; low affinity sulfate, high affinity sulfite, thiosulfite and major sulfonate transporter; functions as a an H+ symporter; similar to the allantoate permease (Dal5p) subfamily of the major facilitator superfamily; mRNA expression is elevated by sulfur limitation; non-essential gene		1						1.64633	0.719253	0.000240655	1
YDR342C	HXT7	High-affinity glucose transporter; member of the major facilitator superfamily, nearly identical to Hxt6p, expressed at high basal levels relative to other HXTs, expression repressed by high glucose levels; HXT7 has a paralog, HXT4, that arose from the whole genome duplication	1	1		1.402	0.487485	0.135096		1.26975	0.344541	0.513284
YGR109C	CLB6	B-type cyclin involved in DNA replication during S phase; activates Cdc28p to promote initiation of DNA synthesis; functions in formation of mitotic spindles along with Clb3p and Clb4p; most abundant during late G1; CLB6 has a paralog, CLB5, that arose from the whole genome duplication		1						1.63064	0.705441	0.0204208	1
YMR263W	SAP30	Component of Rpd3L histone deacetylase complex; involved in silencing at telomeres, rDNA, and silent mating-type loci; involved in telomere maintenance	1	1		1.39784	0.483195	0.0903437		0.938678	-0.0912984	0.528174
YKR009C	FOX2	3-hydroxyacyl-CoA dehydrogenase and enoyl-CoA hydratase; multifunctional enzyme of the peroxisomal fatty acid beta-oxidation pathway; mutation is functionally complemented by human HSD17B4	1	1	1	1.40217	0.48766	0.00320955	1	1.61895	0.695056	6.41e-05	1
YML112W	CTK3	Gamma subunit of C-terminal domain kinase I; CTDK-I phosphorylates RNA polymerase II subunit Rpo21p to affect transcription and pre-mRNA 3' end processing, and also phosphorylates ribosomal protein Rps2p to increase translational fidelity; protein abundance increases in response to DNA replication stress	1	1		1.39704	0.482369	0.0504144		1.07548	0.104979	0.493835
YKL046C	DCW1	Putative mannosidase; GPI-anchored membrane protein required for cell wall biosynthesis in bud formation;homologous to Dfg5p	1	1		1.39664	0.481963	0.00369303	1	1.04461	0.062963	0.454304
YGR027C	RPS25A	Protein component of the small (40S) ribosomal subunit; homologous to mammalian ribosomal protein S25, no bacterial homolog; RPS25A has a paralog, RPS25B, that arose from the whole genome duplication	1	1		1.39628	0.481585	0.251265		1.07906	0.109781	0.478284
YLR333C	RPS25B	Protein component of the small (40S) ribosomal subunit; homologous to mammalian ribosomal protein S25, no bacterial homolog; RPS25B has a paralog, RPS25A, that arose from the whole genome duplication	1	1		1.39628	0.481585	0.251265		1.02283	0.0325668	0.885253
YLR151C	PCD1	8-oxo-dGTP diphosphatase; prevents spontaneous mutagenesis via sanitization of oxidized purine nucleoside triphosphates; can also act as peroxisomal pyrophosphatase with specificity for coenzyme A and CoA derivatives, may function to remove potentially toxic oxidized CoA disulfide from peroxisomes to maintain the capacity for beta-oxidation of fatty acids; nudix hydrolase family member; similar E…	1	1	1	1.39089	0.476011	0.0878998		1.00366	0.00526892	0.96805
YDR391C	YDR391C	Putative protein of unknown function; possibly involved in zinc homeostasis; Bdf1p-dependent transcription induced by salt stress; green fluorescent protein (GFP)-fusion protein localizes to both the cytoplasm and the nucleus	1	1		1.38739	0.472373	0.00362935	1	0.885108	-0.176075	0.292296
YLL018C-A	COX19	Protein required for cytochrome c oxidase assembly; located in the cytosol and mitochondrial intermembrane space; putative copper metallochaperone that delivers copper to cytochrome c oxidase; contains twin cysteine-x9-cysteine motifs	1	1		1.38727	0.472244	0.00164917	1	1.21204	0.277432	0.313612
YEL026W	SNU13	RNA binding protein; part of U3 snoRNP involved in rRNA processing, part of U4/U6-U5 tri-snRNP involved in mRNA splicing, similar to human 15.5K protein	1	1		1.38717	0.472143	0.0437589	1	1.06706	0.0936388	0.638536
YBR091C	TIM12	Essential protein of the inner mitochondrial membrane; peripherally localized; component of the TIM22 complex, which is a twin-pore translocase that mediates insertion of numerous multispanning inner membrane proteins	1	1		1.38716	0.472132	0.00522813	1	1.33035	0.411801	0.144365
YKL105C	SEG2	Eisosome component; likely plays only a minor role in eisosome assembly; shown to interact with Seg1p by affinity purification and mass spec; SWAT-GFP and mCherry fusion proteins localize to the cell periphery; similar to <i>A. gossypii</i> SEG gene which is important for stabilizing eisosomes; SEG2 has a paralog, SEG1, that arose from the whole genome duplication	1	1		1.38658	0.47153	0.0426691	1	0.899359	-0.153031	0.173544
YBR085C-A	YBR085C-A	Protein of unknown function; green fluorescent protein (GFP)-fusion protein localizes to the cytoplasm and to the nucleus; protein abundance increases in response to DNA replication stress	1	1		1.38505	0.469943	0.00281009	1	0.818143	-0.289575	0.117083
YGL050W	TYW3	tRNA methyltransferase required for synthesis of wybutosine; a modified guanosine found at the 3'-position adjacent to the anticodon of phenylalanine tRNA which supports reading frame maintenance by stabilizing codon-anticodon interactions	1	1		1.38449	0.469353	0.194568		1.07223	0.100614	0.55608
YHR186C	KOG1	Ubiquitin-binding protein; centrally regulates metabolic homeostasis and carbon utilization during nutrient limitation by managing Snf1p activity; subunit of TORC1 rapamycin-sensitive complex involved in growth control; central scaffold that holds the different components of TORC1 together; contains four HEAT repeats and seven WD-40 repeats	1	1		1.3831	0.467907	0.0995033		0.982811	-0.0250134	0.8256
YOL109W	ZEO1	Peripheral membrane protein of the plasma membrane; interacts with Mid2p; regulates the cell integrity pathway mediated by Pkc1p and Slt2p; the authentic protein is detected in a phosphorylated state in highly purified mitochondria	1	1		1.38085	0.465559	0.00421141	1	0.820176	-0.285995	0.139325
YER176W	ECM32	DNA dependent ATPase/DNA helicase; helicase belonging to the Dna2p- and Nam7p-like family of helicases that is involved in modulating translation termination; interacts with the translation termination factors, localized to polysomes	1	1		1.37803	0.462603	0.0363709	1	1.03492	0.0495196	0.68395
YOR081C	TGL5	Bifunctional triacylglycerol lipase and LPA acyltransferase; lipid particle-localized triacylglycerol (TAG) lipase involved in triacylglycerol mobilization; catalyzes acylation of lysophosphatidic acid (LPA); potential Cdc28p substrate; TGL5 has a paralog, TGL4, that arose from the whole genome duplication	1	1		1.36916	0.453292	0.0177016	1	1.01952	0.0278951	0.815728											1
YNL172W	APC1	Largest subunit of the Anaphase-Promoting Complex/Cyclosome; APC/C is a ubiquitin-protein ligase required for degradation of anaphase inhibitors, including mitotic cyclins, during the metaphase/anaphase transition; component of the platform domain of the APC/C, based on structural analysis; localizes to nuclear foci that become diffuse upon DNA replication stress	1	1		1.36681	0.450809	0.0350396	1	0.977613	-0.0326642	0.764709
YDR077W	SED1	Major stress-induced structural GPI-cell wall glycoprotein; associates with translating ribosomes, possible role in mitochondrial genome maintenance; ORF contains two distinct variable minisatellites; SED1 has a paralog, SPI1, that arose from the whole genome duplication	1	1		1.36597	0.449929	0.0019427	1	0.920718	-0.119169	0.442291
YLR021W	IRC25	Component of a heterodimeric Poc4p-Irc25p chaperone; involved in assembly of alpha subunits into the 20S proteasome; may regulate formation of proteasome isoforms with alternative subunits under different conditions; upregulates proteasome assembly in response to the unfolded protein response activated by mistargeting of proteins (UPRam)	1	1		1.3646	0.448477	0.0899238		1.19111	0.252306	0.182722
YDL076C	RXT3	Component of the Rpd3L histone deacetylase complex; involved in histone deacetylation; protein abundance increases in response to DNA replication stress	1	1		1.36341	0.447224	0.161538		0.959772	-0.0592357	0.692555
YOR244W	ESA1	Catalytic subunit of the histone acetyltransferase complex (NuA4); acetylates four conserved internal lysines of histone H4 N-terminal tail and can acetylate histone H2A; master regulator of cellular acetylation balance; required for cell cycle progression and transcriptional silencing at the rDNA locus and regulation of autophagy; human ortholog TIP60/KAT5 is implicated in cancer and other disea…	1	1		1.36121	0.444889	0.0236855	1	1.01729	0.0247373	0.818056
YFR013W	IOC3	Subunit of the Isw1a complex; Isw1a has nucleosome-stimulated ATPase activity and represses transcription initiation by specific positioning of a promoter proximal dinucleosome; promotes nucleosome shifts in the 5 prime direction; IOC3 has a paralog, ESC8, that arose from the whole genome duplication	1	1		1.36014	0.44376	0.12447		0.961009	-0.0573781	0.556668
YOR304C-A	BIL1	Protein that binds Bud6p and has a role in actin cable assembly; involved in the Bnr1p-dependent pathway of cable assembly; localizes to bud tip and bud neck	1	1		1.35957	0.443153	0.0109462	1	1.15044	0.202183	0.616266
YGL025C	PGD1	Subunit of the RNA polymerase II mediator complex; associates with core polymerase subunits to form the RNA polymerase II holoenzyme; essential for basal and activated transcription; direct target of Cyc8p-Tup1p transcriptional corepressor	1	1		1.35835	0.441859	0.00178723	1	0.971902	-0.0411169	0.745146
YDL181W	INH1	Protein that inhibits ATP hydrolysis by the F1F0-ATP synthase; inhibitory function is enhanced by stabilizing proteins Stf1p and Stf2p; has a calmodulin-binding motif and binds calmodulin in vitro; INH1 has a paralog, STF1, that arose from the whole genome duplication	1	1		1.35499	0.43828	0.00824803	1	0.93435	-0.097965	0.679666
YGR037C	ACB1	Acyl-CoA-binding protein; transports newly synthesized acyl-CoA esters from fatty acid synthetase (Fas1p-Fas2p) to acyl-CoA-consuming processes; subject to starvation-induced, Grh1p-mediated unconventional secretion; protein abundance increases in response to DNA replication stress	1	1		1.35438	0.437631	0.00675003	1	0.951194	-0.0721882	0.768447
YJL011C	RPC17	RNA polymerase III subunit C17; physically interacts with C31, C11, and TFIIIB70; may be involved in the recruitment of pol III by the preinitiation complex; protein abundance increases in response to DNA replication stress; relocalizes to the cytosol in response to hypoxia	1	1		1.35247	0.435599	0.208173		1.11072	0.151501	0.422444
YPR179C	HDA3	Subunit of HDA1 histone deacetylase complex; tetrameric trichostatin A-sensitive class II histone deacetylase complex contains Hda1p homodimer and an Hda2p-Hda3p heterodimer; required for activity of complex; relocalizes to cytosol in response to hypoxia; similar to Hda2p; the HDA1 histone deacetylase complex regulates aging through trehalose metabolism	1	1		1.35188	0.434966	0.237567		0.939475	-0.0900729	0.421422
YIL046W	MET30	F-box protein containing five copies of the WD40 motif; controls cell cycle function, sulfur metabolism, and methionine biosynthesis as part of the ubiquitin ligase complex; interacts with and regulates Met4p, localizes within the nucleus; dissociation of Met30p from SCF complex in response to cadmium stress is regulated by Cdc48p	1	1		1.35117	0.434205	0.320893		0.943225	-0.0843265	0.390056
YMR081C	ISF1	Serine-rich, hydrophilic protein; overexpression suppresses growth defects of hap2, hap3, and hap4 mutants; expression is under glucose control; cotranscribed with NAM7 in a cyp1 mutant; ISF1 has a paralog, MBR1, that arose from the whole genome duplication	1	1		1.34401	0.426547	0.0116647	1	0.922425	-0.116496	0.463618
YKR020W	VPS51	Component of the GARP (Golgi-associated retrograde protein) complex; GARP is required for the recycling of proteins from endosomes to the late Golgi, and for mitosis after DNA damage induced checkpoint arrest; links the (VFT/GARP) complex to the SNARE Tlg1p; members of the GARP complex are Vps51p-Vps52p-Vps53p-Vps54p	1	1		1.34161	0.423963	0.0805749		1.03105	0.0441196	0.803678
YPL211W	NIP7	Nucleolar protein required for 60S ribosome subunit biogenesis; constituent of 66S pre-ribosomal particles; physically interacts with Nop8p and the exosome subunit Rrp43p	1	1		1.34135	0.423691	0.0345124	1	1.09086	0.125463	0.433348
YIR031C	DAL7	Malate synthase; can accept butyryl-CoA as acyl-CoA donor in addition to traditional substrate acetyl-CoA; recycles glyoxylate generated during allantoin degradation; SWAT-GFP and mCherry fusion proteins localize to the cytosol; expression sensitive to nitrogen catabolite repression and induced by allophanate, an intermediate in allantoin degradation	1	1	1	1.33951	0.421705	0.607959		0.92554	-0.111632	0.406191						1
YHR053C	CUP1-1	Metallothionein; binds copper and mediates resistance to high concentrations of copper and cadmium; locus is variably amplified in different strains, with two copies, CUP1-1 and CUP1-2, in the genomic sequence reference strain S288C; CUP1-1 has a paralog, CUP1-2, that arose from a segmental duplication	1	1		1.33925	0.421426	0.0307455	1	0.855898	-0.224489	0.465313													1
YHR055C	CUP1-2	Metallothionein; binds copper and mediates resistance to high concentrations of copper and cadmium; locus is variably amplified in different strains, with two copies, CUP1-1 and CUP1-2, in the genomic sequence reference strain S288C; CUP1-2 has a paralog, CUP1-1, that arose from a segmental duplication	1	1		1.33925	0.421426	0.0307455	1	0.855898	-0.224489	0.465313													1
YCR060W	TAH1	Component of conserved R2TP complex (Rvb1-Rvb2-Tah1-Pih1); R2TP complex interacts with Hsp90 (Hsp82p and Hsc82p) to mediate assembly of large protein complexes such as box C/D snoRNPs and RNA polymerase II; contains a single TPR domain with at least two TPR motifs; plays a role in determining prion variants	1	1		1.33864	0.420772	0.0462704	1	0.93914	-0.0905878	0.729628
YGL090W	LIF1	Component of the DNA ligase IV complex; this complex mediates nonhomologous end joining in DNA double-strand break repair; sumoylated by Siz1p and Nfi1p SUMO ligases on Lys301; physically interacts with Dnl4p and Nej1p; homologous to mammalian XRCC4 protein	1	1		1.33828	0.42038	0.0510701		1.12989	0.176179	0.12857
YHR154W	RTT107	BRCA1 C-terminal domain protein needed for recovery from DNA damage; implicated in Mms22-dependent DNA repair during S phase; involved in recruiting SMC5/6 complex to double-strand breaks; DNA damage induces phosphorylation by Mec1p at one or more SQ/TQ motifs; interacts with Mms22p and Slx4p; has four BRCT domains; has a role in regulation of Ty1 transposition; relative distribution to nuclear f…	1	1		1.33823	0.420324	0.128286		1.09945	0.136778	0.397845
YKR054C	DYN1	Cytoplasmic heavy chain dynein; microtubule motor protein; member of the AAA+ protein family, required for anaphase spindle elongation; involved in spindle assembly, chromosome movement, and spindle orientation during cell division, targeted to microtubule tips by Pac1p; motility along microtubules inhibited by She1p	1	1		1.33742	0.419453	0.00735502	1	1.05569	0.0781816	0.499898
YNL202W	SPS19	Peroxisomal 2,4-dienoyl-CoA reductase; auxiliary enzyme of fatty acid beta-oxidation; homodimeric enzyme required for growth and sporulation on petroselineate medium; expression induced during late sporulation and in the presence of oleate	1	1	1	0.878173	-0.187423	0.0946273		1.56871	0.649581	2.47e-12	1
YER007W	PAC2	Microtubule effector required for tubulin heterodimer formation; binds alpha-tubulin, required for normal microtubule function, null mutant exhibits cold-sensitive microtubules and sensitivity to benomyl	1	1		1.32963	0.41103	0.0508987		1.07664	0.106541	0.463835
YJR147W	HMS2	Protein with similarity to heat shock transcription factors; overexpression suppresses the pseudohyphal filamentation defect of a diploid mep1 mep2 homozygous null mutant; HMS2 has a paralog, SKN7, that arose from the whole genome duplication		1						1.55723	0.638982	0.00314019	1
YDR369C	XRS2	FHA domain-containing component of the Mre11 complex; MRE11-RAD50-XRS2 complex is involved in double strand breaks, meiotic recombination, telomere maintenance, and checkpoint signaling; FHA domain is required for activation of Tel1p	1	1		1.32754	0.408759	0.081411		1.03913	0.0553719	0.714692
YJR019C	TES1	Peroxisomal acyl-CoA thioesterase; likely to be involved in fatty acid oxidation rather than fatty acid synthesis; conserved protein also found in human peroxisomes; TES1 mRNA levels increase during growth on fatty acids	1	1	1	1.25544	0.328188	0.0778733		1.5181	0.602266	1.97e-06	1
YHR076W	PTC7	Type 2C serine/threonine protein phosphatase (PP2C); alternatively spliced to create two mRNA isoforms; protein from spliced form localizes to the mitochondria while the one from the unspliced form is localized to the nuclear envelope; activates coenzyme Q6 biosynthesis by dephosphorylation of demethoxy-Q6 hydroxylase Coq7p	1	1		1.32583	0.406895	0.0111416	1	0.994875	-0.00741312	0.943381
YAL056W	GPB2	Multistep regulator of cAMP-PKA signaling; inhibits PKA downstream of Gpa2p and Cyr1p, thereby increasing cAMP dependency; inhibits Ras activity through direct interactions with Ira1p/2p; regulated by G-alpha protein Gpa2p; GPB2 has a paralog, GPB1, that arose from the whole genome duplication	1	1		1.32421	0.405134	0.0659852		0.93542	-0.096314	0.294399
YOR004W	UTP23	Component of the small subunit processome; involved in 40S ribosomal subunit biogenesis; interacts with snR30 and is required for dissociation of snR30 from large pre-ribosomal particles; has homology to PINc domain protein Fcf1p, although the PINc domain of Utp23p is not required for function; essential protein	1	1		1.3218	0.402509	0.0440304	1	1.22317	0.290625	0.137574
YDR186C	SND1	Protein involved in SRP-independent targeting of substrates to the ER; component of an alternative ER targeting pathway that has partial functional redundancy with the GET pathway; preference for substrates with downstream transmembrane domains; interacts with Env10p/Snd2p and Pho88p/Snd3p; can compensate for loss of SRP; co-purifies with ribosomes; GFP-fusion protein localizes to the cytoplasm	1	1		1.32074	0.401341	0.0190746	1	1.03351	0.0475488	0.655898
YJL136C	RPS21B	Protein component of the small (40S) ribosomal subunit; homologous to mammalian ribosomal protein S21, no bacterial homolog; RPS21B has a paralog, RPS21A, that arose from the whole genome duplication	1	1		1.32027	0.400832	0.00381308	1	1.05169	0.0727075	0.736932
YNL286W	CUS2	Putative checkpoint factor in transcription; binds to U2 snRNA and Prp11p; regulates toggling of the U2 snRNA stem II region between different structures; contains two RNA recognition motifs (RRMs)	1	1		1.32015	0.4007	0.00518174	1	1.03297	0.0468009	0.75454
YPL208W	RKM1	SET-domain lysine-N-methyltransferase; catalyzes the formation of dimethyllysine residues on the large ribosomal subunit proteins L23 (Rpl23Ap and Rpl23Bp) and monomethyllysine residues on L18 (Rps18Ap and Rps18Bp)	1	1		1.32004	0.400581	0.00487061	1	1.07458	0.103774	0.380717
R0030W	RAF1	Plays a role in 2-micron plasmid partitioning. Antagonizes transcriptional repression of recombinase FLP by REP1-REP2. Regulates both stability and copy number of the plasmid by blocking the formation of the REP1-REP2 repressor complex.	1			1.44658	0.53265	0.0170164	1
YPL074W	YTA6	Putative ATPase of the CDC48/PAS1/SEC18 (AAA) family; localized to the cortex of mother cells but not to daughter cells; relocalizes from cytoplasm to plasma membrane foci upon DNA replication stress	1	1		1.31837	0.39875	0.0434729	1	0.968462	-0.046232	0.624828
YDR498C	SEC20	Membrane glycoprotein v-SNARE; involved in retrograde transport from the Golgi to the endoplasmic reticulum (ER); required for N- and O-glycosylation in the Golgi but not in the ER and for efficient nuclear fusion during mating; mediates Sey1p-independent homotypic ER fusion; interacts with the Dsl1p complex through Tip20p	1	1		1.31751	0.397816	0.0067713	1	0.998031	-0.00284404	0.98199
YDR422C	SIP1	One of three alternate beta-subunits of the Snf1p kinase complex; may confer substrate specificity; vacuolar protein containing KIS (Kinase-Interacting Sequence) and ASC (Association with Snf1 kinase Complex) domains involved in protein interactions	1	1		1.31688	0.397127	0.0396072	1	0.961851	-0.056115	0.595629
YHR149C	SKG6	Integral membrane protein; localizes primarily to growing sites such as the bud tip or the cell periphery; potential Cdc28p substrate; Skg6p interacts with Zds1p and Zds2p; SKG6 has a paralog, TOS2, that arose from the whole genome duplication	1	1		1.31618	0.396351	0.0477842	1	1.19965	0.262615	0.0822307
YIL095W	PRK1	Ser/Thr protein kinase; regulates the organization and function of the actin cytoskeleton; inhibits clathrin-mediated endocytosis; phosphorylates the Pan1p and Sla1p subunits of the Pan1p-Sla1p-End3p complex, resulting in inhibition of complex formation; inhibits Scd5p through phosphorylation; phosphorylates Pan1p-interacting proteins, Ent1/2 and Yap1801/2; negatively regulated through autophosph…	1	1		1.31609	0.396259	0.0224449	1	0.965709	-0.050339	0.673035
YOL032W	OPI10	Protein with a possible role in phospholipid biosynthesis; null mutant displays an inositol-excreting phenotype that is suppressed by exogenous choline; protein abundance increases in response to DNA replication stress	1	1		1.31592	0.396077	0.0453535	1	0.957699	-0.0623554	0.723815
YDL165W	CDC36	Component of the CCR4-NOT core complex, involved in mRNA decapping; this complex has multiple roles in regulating mRNA levels including regulation of transcription and destabilizing mRNAs through deadenylation; basal transcription factor	1	1		1.31492	0.394978	0.0032334	1	1.00349	0.0050245	0.973451
YDR424C	DYN2	Cytoplasmic light chain dynein, microtubule motor protein; required for intracellular transport and cell division; involved in mitotic spindle positioning; forms complex with dynein intermediate chain Pac11p that promotes Dyn1p homodimerization, potentiates motor processivity; Dyn2p-Pac11p complex important for interaction of dynein motor complex with dynactin complex; acts as molecular glue to d…	1	1	1	1.31469	0.394727	0.0384138	1	0.938902	-0.0909531	0.758375
YBL061C	SKT5	Activator of Chs3p (chitin synthase III) during vegetative growth; recruits Chs3p to the bud neck via interaction with Bni4p; SKT5 has a paralog, SHC1, that arose from the whole genome duplication	1	1		1.31128	0.390979	0.00850212	1	1.12001	0.163518	0.164136
YIL157C	COA1	Mitochondrial inner membrane protein; required for assembly of the cytochrome c oxidase complex (complex IV); interacts with complex IV assembly factor Shy1p during the early stages of assembly	1	1		1.31061	0.390244	0.199718		1.02003	0.0286158	0.804488
YGR271C-A	EFG1	Ribosome biogenesis factor required for maturation of 18S rRNA; null mutant is sensitive to hydroxyurea and is delayed in recovering from alpha-factor arrest; green fluorescent protein (GFP)-fusion protein localizes to the nucleolus	1	1		1.31036	0.389967	0.0110475	1	1.13308	0.180254	0.237366
YER005W	YND1	Apyrase with wide substrate specificity; helps prevent inhibition of glycosylation by hydrolyzing nucleoside tri- and diphosphates that inhibit glycotransferases; partially redundant with Gda1p; mediates adenovirus E4orf4-induced toxicity	1	1		1.31006	0.389629	0.143402		0.992903	-0.010275	0.932152
YDR063W	AIM7	Protein that interacts with Arp2/3 complex; interacts with Arp2/3 complex to stimulate actin filament debranching and inhibit actin nucleation; has similarity to Cof1p and also to human glia maturation factor (GMF); null mutant displays elevated mitochondrial genome loss	1	1		1.31004	0.389616	0.0144231	1	0.934757	-0.0973365	0.546965
YHR148W	IMP3	Component of the SSU processome; SSU processome is required for pre-18S rRNA processing, essential protein that interacts with Mpp10p and mediates interactions of Imp4p and Mpp10p with U3 snoRNA	1	1		1.30856	0.387981	0.282274		1.20425	0.26814	0.151919
YOR093C	CMR2	Protein involved in regulation of diacylglycerol lipids levels; deletion causes sensitivity to unfolded protein response-inducing agents	1	1		1.30738	0.386677	0.00463632	1	0.99279	-0.01044	0.92469
YJL153C	INO1	Inositol-3-phosphate synthase; involved in synthesis of inositol phosphates and inositol-containing phospholipids; transcription is coregulated with other phospholipid biosynthetic genes by Ino2p and Ino4p, which bind the UASINO DNA element	1	1		1.30276	0.381569	0.00345555	1	1.51159	0.596068	6.5e-07	1											1	1
YDR500C	RPL37B	Ribosomal 60S subunit protein L37B; required for processing of 27SB pre-rRNA and formation of stable 66S assembly intermediates; protein abundance increases in response to DNA replication stress; homologous to mammalian ribosomal protein L37, no bacterial homolog; RPL37B has a paralog, RPL37A, that arose from the whole genome duplication	1	1		1.30671	0.385938	0.0944568		1.06814	0.095094	0.717827
YJR135W-A	TIM8	Mitochondrial intermembrane space protein; forms a complex with Tim13p that delivers a subset of hydrophobic proteins to the TIM22 complex for inner membrane insertion; homolog of human TIMM8A, implicated in Mohr-Tranebjaerg syndrome, also known as deafness-dystonia-optic neuronopathy (DDON) syndrome; human TIMM8A can complement yeast null mutant	1	1		1.30466	0.383674	0.0580264		1.07503	0.104382	0.730369
YNR067C	DSE4	Daughter cell-specific secreted protein with similarity to glucanases; degrades cell wall from the daughter side causing daughter to separate from mother	1	1		1.30345	0.382339	0.00395567	1	1.00946	0.0135866	0.938333
YKL053C-A	MDM35	Mitochondrial intermembrane space protein; forms complex with Ups2p that transfers phosphatidylserine from outer membrane to inner membrane for phosphatidylethanolamine synthesis; mutation affects mitochondrial distribution and morphology; contains twin cysteine-x9-cysteine motifs; protein abundance increases in response to DNA replication stress	1	1		1.30321	0.382071	0.00370412	1	0.87909	-0.185917	0.537654
YKL120W	OAC1	Mitochondrial inner membrane transporter; transports oxaloacetate, sulfate, thiosulfate, and isopropylmalate; member of the mitochondrial carrier family	1	1		1.32807	0.409336	0.0076021	1	1.50616	0.590873	5.74e-06	1
YJR118C	ILM1	Protein of unknown function; may be involved in mitochondrial DNA maintenance; required for slowed DNA synthesis-induced filamentous growth	1	1		1.30243	0.381204	0.0868215		1.03313	0.0470229	0.729443
YLR038C	COX12	Subunit VIb of cytochrome c oxidase; cytochrome c oxidase is also known as respiratory Complex IV and is the terminal member of the mitochondrial inner membrane electron transport chain; required for assembly and activity of cytochrome c oxidase; phosphorylated; easily released from the intermembrane space, suggesting a loose association with Complex IV	1	1		1.30063	0.379215	0.0234917	1	1.00113	0.00163546	0.994391
YML115C	VAN1	Component of the mannan polymerase I; complex contains Van1p and Mnn9p and is involved in the first steps of mannan synthesis; mutants are vanadate-resistant	1	1		1.29919	0.377615	0.449649		0.933665	-0.0990228	0.433379
YFR003C	YPI1	Regulatory subunit of the type I protein phosphatase (PP1) Glc7p; Glc7p participates in the regulation of a variety of metabolic processes including mitosis and glycogen metabolism; in vitro evidence suggests Ypi1p is an inhibitor of Glc7p while in vivo evidence suggests it is an activator; overproduction causes decreased cellular content of glycogen; partial depletion causes lithium sensitivity,…	1	1		1.29792	0.376198	0.0574416		0.871624	-0.198222	0.226297
YDL010W	GRX6	Cis-Golgi localized monothiol glutaredoxin, binds Fe-S cluster; more similar in activity to dithiol than other monothiol glutaredoxins; involved in the oxidative stress response; GRX6 has a paralog, GRX7, that arose from the whole genome duplication	1	1		1.03289	0.0466911	0.519813		0.818283	-0.289328	0.0229648	1
YGR169C-A	LSO2	Ribosome-associated protein; required for global translational elongation after recovery from stationary phase due to starvation; crosslinks to the 25S rRNA near the A site that overlaps the GTPase activation center, and to tRNAs; possible role in the iron deprivation response; localizes to the nucleus and cytoplasm, with enhanced nuclear localization under iron-replete conditions; null mutant ex…	1	1		1.29561	0.373632	0.036918	1	1.12518	0.170156	0.481043
YBR255W	MTC4	Protein of unknown function; required for normal growth rate at 15 degrees C; green fluorescent protein (GFP)-fusion protein localizes to the cytoplasm in a punctate pattern; mtc4 is synthetically sick with cdc13-1	1	1	1	1.2956	0.373618	0.218033		0.951622	-0.0715391	0.527291
YHL029C	OCA5	Cytoplasmic protein required for replication of Brome mosaic virus; S. cerevisiae is a model system for studying replication of positive-strand RNA viruses in their natural hosts	1	1		1.29529	0.373275	0.100831		0.915184	-0.127867	0.357321
YCR023C	YCR023C	Vacuolar membrane protein of unknown function; targeted to vacuole via AP-3 pathway; member of multidrug resistance family; not an essential gene	1	1		1.29481	0.372736	0.14497		1.07559	0.105129	0.302154
YNL056W	OCA2	Protein of unknown function; similar to predicted tyrosine phosphatases Oca1p and Siw14p; green fluorescent protein (GFP)-fusion protein localizes to the cytoplasm; YNL056W is not an essential gene	1	1		1.2948	0.372729	0.0490155	1	1.12221	0.166349	0.397718
YLR295C	ATP14	Subunit h of the F0 sector of mitochondrial F1F0 ATP synthase; F1F0 ATP synthase is a large, evolutionarily conserved enzyme complex required for ATP synthesis; protein abundance increases in response to DNA replication stress	1	1		1.29451	0.372411	0.0283196	1	1.13314	0.18032	0.235814
YFR046C	CNN1	Kinetochore protein; associated with the essential kinetochore proteins Nnf1p and Spc24p; phosphorylated by Clb5-Cdk1, Mps1p, Ipl1p and to a lesser extent by Clb2-Cdk1; localizes to the lower region of the Ndc80 complex during anaphase and regulates KMN activity by inhibiting the Mtw1 and Spc105 complexes from binding to the Ndc80 complex; similar to metazoan CENP-T	1	1		1.29432	0.372197	0.0086729	1	1.05198	0.0731117	0.563025
YHR057C	CPR2	Peptidyl-prolyl cis-trans isomerase (cyclophilin); catalyzes the cis-trans isomerization of peptide bonds N-terminal to proline residues; potential role in the secretory pathway; seamless-GFP and mCherry fusion proteins localize to the vacuole, while SWAT-GFP fusion localizes to both the endoplasmic reticulum and vacuole; suppresses toxicity of slow-folding human Z-type alpha1-antitrypsin variant…	1	1		1.294	0.371835	0.0159848	1	1.00124	0.00179387	0.985142
YDR279W	RNH202	Ribonuclease H2 subunit; required for RNase H2 activity; role in ribonucleotide excision repair; related to human AGS2 that causes Aicardi-Goutieres syndrome	1	1		1.29397	0.371808	0.0082507	1	1.1601	0.214248	0.211713
YKR095W-A	PCC1	Component of the EKC/KEOPS protein complex; EKC/KEOPS complex is required for t6A tRNA modification and telomeric TG1-3 recombination; may have role in transcription; other complex members are Kae1p, Gon7p, Bud32p, and Cgi121p; ortholog of human LAGE3	1	1		1.2937	0.371501	0.0739232		1.07195	0.100231	0.72943
YER171W	RAD3	5' to 3' DNA helicase; involved in nucleotide excision repair and transcription; subunit of RNA polII initiation factor TFIIH and of Nucleotide Excision Repair Factor 3 (NEF3); homolog of human XPD protein; mutant has aneuploidy tolerance; protein abundance increases in response to DNA replication stress	1	1		1.29186	0.369447	0.0220348	1	0.967331	-0.0479185	0.684716
YLR085C	ARP6	Actin-related protein that binds nucleosomes; a component of the SWR1 complex, which exchanges histone variant H2AZ (Htz1p) for chromatin-bound histone H2A	1	1		1.29111	0.368609	0.173961		1.0305	0.0433453	0.766627
YCR020W-B	HTL1	Component of the RSC chromatin remodeling complex; RSC functions in transcriptional regulation and elongation, chromosome stability, and establishing sister chromatid cohesion; involved in telomere maintenance	1	1		1.29044	0.36786	0.00582698	1	1.09675	0.133237	0.745366
YJR048W	CYC1	Cytochrome c, isoform 1; also known as iso-1-cytochrome c; electron carrier of mitochondrial intermembrane space that transfers electrons from ubiquinone-cytochrome c oxidoreductase to cytochrome c oxidase during cellular respiration; CYC1 has a paralog, CYC7, that arose from the whole genome duplication; human homolog CYC1 can complement yeast null mutant; mutations in human CYC1 cause insulin-r…	1	1		1.28992	0.367285	0.045412	1	1.14735	0.198301	0.376227
YNL041C	COG6	Component of the conserved oligomeric Golgi complex; a cytosolic tethering complex (Cog1p through Cog8p) that functions in protein trafficking to mediate fusion of transport vesicles to Golgi compartments	1	1		1.28955	0.366871	0.0722912		1.01407	0.0201548	0.836564
YKL003C	MRP17	Mitochondrial ribosomal protein of the small subunit; MRP17 exhibits genetic interactions with PET122, encoding a COX3-specific translational activator	1	1		1.28821	0.36537	0.0342476	1	1.08945	0.123605	0.466575
YER147C	SCC4	Subunit of cohesin loading factor (Scc2p-Scc4p); complex is required for the loading of cohesin complexes onto chromosomes; involved in establishing sister chromatid cohesion during double-strand break repair via phosphorylated histone H2AX	1	1		1.28797	0.365102	0.158716		0.979058	-0.0305339	0.767276
YKL216W	URA1	Dihydroorotate dehydrogenase; catalyzes the fourth enzymatic step in the de novo biosynthesis of pyrimidines, converting dihydroorotic acid into orotic acid	1	1		1.28741	0.364471	0.0079647	1	0.895969	-0.158479	0.180223														1
YLR118C	TML25	Acyl-protein thioesterase responsible for depalmitoylation of Gpa1p; green fluorescent protein (GFP)-fusion protein localizes to both the cytoplasm and nucleus and is induced in response to the DNA-damaging agent MMS	1	1		1.28736	0.364419	0.211854		0.904189	-0.145304	0.187201
YPL038W	MET31	Zinc-finger DNA-binding transcription factor; targets strong transcriptional activator Met4p to promoters of sulfur metabolic genes; involved in transcriptional regulation of the methionine biosynthetic genes; feedforward loop controlling expression of MET32 and the lack of such a loop for MET31 may account for the differential actions of Met31p and Met32p; MET31 has a paralog, MET32, that arose …	1	1		1.28699	0.364003	0.00808166	1	0.960094	-0.0587526	0.689641
YHR058C	MED6	Subunit of the RNA polymerase II mediator complex; associates with core polymerase subunits to form the RNA polymerase II holoenzyme; essential for transcriptional regulation; protein abundance increases in response to DNA replication stress	1	1		1.2845	0.361212	0.69742		0.979442	-0.0299673	0.822678
YBR016W	YBR016W	Tail-anchored plasma membrane protein with a conserved CYSTM module; predicted to be palmitoylated; has similarity to hydrophilins, which are involved in the adaptive response to hyperosmotic conditions; YBR016W has a paralog, YDL012C, that arose from the whole genome duplication	1	1		1.28442	0.361112	0.104778		0.971439	-0.0418054	0.750369
YER056C-A	RPL34A	Ribosomal 60S subunit protein L34A; homologous to mammalian ribosomal protein L34, no bacterial homolog; RPL34A has a paralog, RPL34B, that arose from the whole genome duplication	1	1		1.28389	0.36052	0.00522214	1	1.05739	0.0805042	0.630309
YIL052C	RPL34B	Ribosomal 60S subunit protein L34B; homologous to mammalian ribosomal protein L34, no bacterial homolog; RPL34B has a paralog, RPL34A, that arose from the whole genome duplication	1	1		1.28389	0.36052	0.00522214	1	1.11006	0.150636	0.356821
YHL020C	OPI1	Transcriptional regulator of a variety of genes; critical sensor of genotoxic stress; phosphorylation by protein kinase A stimulates Opi1p function in negative regulation of phospholipid biosynthetic genes; involved in telomere maintenance; null exhibits disrupted mitochondrial metabolism and low cardiolipin content, strongly correlated with overproduction of inositol; binds to phosphatidic acid	1	1		1.28192	0.358301	0.00694219	1	1.05292	0.074402	0.434325										1
YHR214W-A	YHR214W-A	Dubious open reading frame; induced by zinc deficiency; YHR214W-A has a paralog, YAR068W, that arose from a segmental duplication		1						1.46652	0.552401	0.00254558	1
YLR286C	CTS1	Endochitinase; required for cell separation after mitosis; transcriptional activation during the G1 phase of the cell cycle is mediated by transcription factor Ace2p	1	1		1.28111	0.357398	0.388632		1.11156	0.152584	0.360627
YKR022C	NTR2	Essential protein that forms a dimer with Ntr1p; also forms a trimer, with Ntr2p and the DExD/H-box RNA helicase Prp43p, that is involved in spliceosome disassembly	1	1		1.28065	0.356875	0.278829		1.10529	0.144426	0.21776
YJR093C	FIP1	Subunit of cleavage polyadenylation factor (CPF); interacts directly with poly(A) polymerase (Pap1p) to regulate its activity; bridging factor that links Pap1p and the CPF complex via Yth1p	1	1		1.28016	0.356326	0.00982405	1	0.950651	-0.0730129	0.599393
YGR203W	YCH1	Phosphatase with sequence similarity to Mih1p; member of the Cdc25p subfamily of tyrosine phosphatases and Arr2p, an arsenate reductase, based on the presence of a rhodanese-homology domain; green fluorescent protein (GFP)-fusion protein localizes to both the cytoplasm and the nucleus	1	1		1.27973	0.35584	0.0228213	1	1.03175	0.0450901	0.870286
YBR233W-A	DAD3	Essential subunit of the Dam1 complex (aka DASH complex); complex couples kinetochores to the force produced by MT depolymerization thereby aiding in chromosome segregation; is transferred to the kinetochore prior to mitosis	1	1		1.27839	0.354328	0.0565666		1.06757	0.0943336	0.7976
YLR119W	SRN2	Component of the ESCRT-I complex; ESCRT-I is involved in ubiquitin-dependent sorting of proteins into the endosome; suppressor of rna1-1 mutation; may be involved in RNA export from nucleus	1	1		1.27828	0.354201	0.0277902	1	0.961332	-0.0568934	0.744453
YKR065C	PAM17	Constituent of the TIM23 complex; proposed alternatively to be a component of the import motor (PAM complex) or to interact with and modulate the core TIM23 (Translocase of the Inner mitochondrial Membrane) complex; protein abundance increases in response to DNA replication stress	1	1		1.27806	0.353951	0.211856		1.16717	0.22301	0.108521
YDR031W	MIX14	Mitochondrial intermembrane space protein of unknown function; required for normal oxygen consumption; contains twin cysteine-x9-cysteine motifs; protein abundance increases in response to DNA replication stress	1	1		1.27592	0.351543	0.0156134	1	0.943555	-0.0838215	0.711401
YAL039C	CYC3	Cytochrome c heme lyase (holocytochrome c synthase); attaches heme to apo-cytochrome c (Cyc1p or Cyc7p) in mitochondrial intermembrane space; human homolog HCCS implicated in microphthalmia with linear skin defects (MLS), and can complement yeast null mutant	1	1		1.27396	0.349325	0.0289146	1	0.986316	-0.0198778	0.888378
YNL311C	SKP2	F-box protein of unknown function; predicted to be part of an SCF ubiquitin protease complex; involved in regulating protein levels of sulfur metabolism enzymes; may interact with ribosomes, based on co-purification experiments	1	1		1.27293	0.348158	0.187184		1.02985	0.0424359	0.769303
YGR096W	TPC1	Mitochondrial membrane transporter; mediates uptake of the essential cofactor thiamine pyrophosphate (ThPP) into mitochondria; expression appears to be regulated by carbon source; member of the mitochondrial carrier family	1	1		1.27142	0.346445	0.0188511	1	1.13859	0.187242	0.27764
YML032C	RAD52	Protein involved in homologous recombination; attenuates resection of DNA double-strand break ends and stimulates strand exchange by facilitating Rad51p binding to single-stranded DNA; anneals complementary single-stranded DNA; involved in the repair of double-strand breaks in DNA during vegetative growth and meiosis and UV induced sister chromatid recombination; phosphorylation by Cdc28p in G2/M…	1	1		1.2714	0.346415	0.227974		0.976662	-0.0340684	0.766721
YDL227C	HO	Site-specific endonuclease; required for gene conversion at the MAT locus (homothallic switching) through the generation of a ds DNA break; expression restricted to mother cells in late G1 as controlled by Swi4p-Swi6p, Swi5p, and Ash1p	1	1		0.912536	-0.132046	0.261592		1.45176	0.537799	0.00374295	1
YHR005C-A	TIM10	Essential protein of the mitochondrial intermembrane space; forms a complex with Tim9p (TIM10 complex) that delivers hydrophobic proteins to the TIM22 complex for insertion into the inner membrane	1	1		1.27078	0.345712	0.0331027	1	1.15371	0.206286	0.393529
YBR185C	MBA1	Membrane-associated mitoribosome receptor; involved along with Dpi29p in the cotranslational insertion of nascent polypeptide chains into the inner mitochondrial membrane; associates with nascent polypeptide chains; interacts with Mdm38p and may recruit mRNA-specific translational activators to the mitoribosome; null mutant displays decreased tolerance to mistranslation-induced proteotoxic stress…	1	1		1.27064	0.345552	0.100056		1.09944	0.13677	0.299774
YMR022W	UBC7	Ubiquitin conjugating enzyme; involved in the ER-associated protein degradation (ERAD) pathway and in the inner nuclear membrane-associated degradation (INMAD) pathway; requires Cue1p for recruitment to the ER membrane; proposed to be involved in chromatin assembly	1	1		1.27026	0.345123	0.16088		0.921526	-0.117903	0.393954
YBL011W	SCT1	Glycerol 3-phosphate/dihydroxyacetone phosphate sn-1 acyltransferase; dual substrate-specific acyltransferase of the glycerolipid biosynthesis pathway; prefers 16-carbon fatty acids; similar to Gpt2p; gene is constitutively transcribed	1	1		1.27021	0.345068	0.00893808	1	0.906167	-0.142151	0.298251								1	1
YML093W	UTP14	Subunit of U3-containing Small Subunit (SSU) processome complex; involved in production of 18S rRNA and assembly of small ribosomal subunit	1	1		1.26916	0.343871	0.0533855		1.17451	0.232063	0.160165
YDR156W	RPA14	RNA polymerase I subunit A14	1	1		1.26912	0.343834	0.042149	1	1.11503	0.15708	0.298825
YGR106C	VOA1	ER protein that functions in assembly of the V0 sector of V-ATPase; functions with other assembly factors; null mutation enhances the vacuolar ATPase (V-ATPase) deficiency of a vma21 mutant impaired in endoplasmic reticulum (ER) retrieval	1	1		1.26897	0.343661	0.0377597	1	0.977917	-0.0322168	0.662084
YPR175W	DPB2	Second largest subunit of DNA polymerase II (DNA polymerase epsilon); required for maintenance of fidelity of chromosomal replication; essential motif in C-terminus is required for formation of the four-subunit Pol epsilon; expression peaks at the G1/S phase boundary; Cdc28p substrate	1	1		1.2682	0.34278	0.0745364		1.21648	0.282718	0.0838336
YOL082W	ATG19	Receptor protein for the cytoplasm-to-vacuole targeting (Cvt) pathway; delivers cargo proteins aminopeptidase I (Ape1p) and alpha-mannosidase (Ams1p) to the phagophore assembly site for packaging into Cvt vesicles; interaction with Atg19p during the Cvt pathway requires phosphorylation by Hrr25p	1	1		1.26803	0.342589	0.0225909	1	0.817805	-0.290172	0.073587
YGL028C	SCW11	Cell wall protein with similarity to glucanases; may play a role in conjugation during mating based on its regulation by Ste12p	1	1		1.26783	0.342357	0.0108812	1	1.07262	0.101142	0.606505
YAL014C	SYN8	Endosomal SNARE related to mammalian syntaxin 8	1	1		1.26743	0.341907	0.0110655	1	0.897674	-0.155737	0.346321
YIL127C	RRT14	Putative protein of unknown function; identified in a screen for mutants with decreased levels of rDNA transcription; green fluorescent protein (GFP)-fusion protein localizes to the nucleolus; predicted to be involved in ribosome biogenesis	1	1		1.2661	0.340397	0.112899		1.16623	0.221852	0.158091
YPL206C	PGC1	Phosphatidylglycerol phospholipase C; regulates phosphatidylglycerol (PG) accumulation via a phospholipase C-type degradation mechanism; PG levels affect mitochondrial function; contains glycerophosphodiester phosphodiesterase motifs	1	1		1.26544	0.339638	0.207529		0.974728	-0.0369286	0.671914											1
YER059W	PCL6	Pho85p cyclin of the Pho80p subfamily; forms the major Glc8p kinase together with Pcl7p and Pho85p; involved in the control of glycogen storage by Pho85p; stabilized by Elongin C binding; PCL6 has a paralog, PCL7, that arose from the whole genome duplication	1	1		1.26337	0.337283	0.0044831	1	0.97136	-0.0419223	0.759931
YJR074W	MOG1	Conserved nuclear protein that interacts with GTP-Gsp1p; stimulates nucleotide release from Gsp1p; involved in nuclear protein import; nucleotide release is inhibited by Yrb1p	1	1		1.26281	0.336635	0.0775555		1.02182	0.0311341	0.821904
YGR068C	ART5	Protein proposed to regulate endocytosis of plasma membrane proteins; regulates by recruiting the ubiquitin ligase Rsp5p to its target in the plasma membrane; SWAT-GFP and mCherry fusion proteins localize to the cytosol	1	1		1.26279	0.33661	0.226772		0.951487	-0.0717436	0.612995
YNR028W	CPR8	Peptidyl-prolyl cis-trans isomerase (cyclophilin); catalyzes the cis-trans isomerization of peptide bonds N-terminal to proline residues; potential role in the secretory pathway; CPR8 has a paralog, CPR4, that arose from the whole genome duplication	1	1		1.26177	0.335454	0.0977553		1.01223	0.0175365	0.876094
YML080W	DUS1	Dihydrouridine synthase; member of a widespread family of conserved proteins including Smm1p, Dus3p, and Dus4p; modifies pre-tRNA(Phe) at U17	1	1		1.26151	0.335151	0.0670802		1.1166	0.159116	0.245093
YBR103W	SIF2	WD40 repeat-containing subunit of Set3C histone deacetylase complex; complex represses early/middle sporulation genes; antagonizes telomeric silencing; binds specifically to the Sir4p N-terminus	1	1		1.25966	0.333038	0.014896	1	0.941474	-0.0870064	0.450456
YOL019W	TOS7	Protein involved in secretion and cell wall organization; localizes to plasma membrane microdomains called MCCs (membrane compartment occupied by Can1); GFP-fusion protein localizes to the cell periphery and vacuole; Sur7/PalI family transmembrane domain (TMD) containing protein; TOS7 has a paralog, DCV1, that arose from the whole genome duplication	1	1		1.25911	0.332402	0.0217871	1	0.983668	-0.0237562	0.789483
YER112W	LSM4	Lsm (Like Sm) protein; part of heteroheptameric complexes (Lsm2p-7p and either Lsm1p or 8p): cytoplasmic Lsm1p complex involved in mRNA decay; nuclear Lsm8p complex part of U6 snRNP and possibly involved in processing tRNA, snoRNA, and rRNA; forms cytoplasmic foci upon DNA replication stress	1	1		1.25654	0.32946	0.228923		0.940564	-0.0884024	0.483927
YJR067C	YAE1	Substrate-specific adaptor protein involved in apo-Rli1p maturation; subunit of the Yae1-Lto1 complex, recruiting apo-Rli1p to the CIA targeting complex, facilitating the insertion of an Fe/S cluster by the Fe-S biosynthetic machinery; deca-GX3 motif crucial for complex formation; essential for aerobic but not anaerobic growth; homolog of human YAE1D1, which is overexpressed in oral cancers; co-e…	1	1		1.19098	0.252155	0.160799		1.43863	0.524693	0.0350609	1
YKL205W	LOS1	Nuclear pore protein; involved in nuclear export of pre-tRNA and in re-export of mature tRNAs after their retrograde import from the cytoplasm; deletion mutation extends replicative lifespan, as does exclusion of Los1p from the nucleus in response to caloric restriction	1	1		1.25482	0.327482	0.00844046	1	0.98157	-0.0268368	0.809758
YJL047C	RTT101	Cullin subunit of a Roc1p-dependent E3 ubiquitin ligase complex; role in anaphase progression; Rtt101p-Mms22p ligase associates with replisome complex during S phase via Ctf4p; required for recovery after DSB repair; implicated in Mms22-dependent DNA repair; involved with Mms1p in nonfunctional rRNA decay; modified by the ubiquitin-like protein, Rub1p	1	1		1.25479	0.327445	0.0314344	1	1.01647	0.0235675	0.879968
YOR224C	RPB8	RNA polymerase subunit ABC14.5; common to RNA polymerases I, II, and III	1	1		1.25406	0.32661	0.0309138	1	1.1463	0.196982	0.20883
YDR286C	MGP12	Mitochondrial protein of unknown function; predicted to have thiol-disulfide oxidoreductase active site	1	1		1.2536	0.326076	0.0222651	1	1.21308	0.278677	0.331939
YKL187C	FAT3	Protein required for fatty acid uptake; protein abundance increases in cortical patches in response to oleate exposure; the authentic, non-tagged protein is detected in a phosphorylated state in highly purified mitochondria in high-throughput studies; FAT3 has a paralog, YLR413W, that arose from the whole genome duplication	1	1		1.25288	0.32525	0.00554457	1	0.941966	-0.0862531	0.570511
YDR519W	FPR2	Membrane-bound peptidyl-prolyl cis-trans isomerase (PPIase); binds to the drugs FK506 and rapamycin; expression pattern suggests possible involvement in ER protein trafficking; relocalizes from nucleus to vacuole upon DNA replication stress; mutation is functionally complemented by human FKBP2	1	1		1.25253	0.324848	0.0223068	1	0.885707	-0.175098	0.451301
YKL170W	MRPL38	Mitochondrial ribosomal protein of the large subunit; appears as two protein spots (YmL34 and YmL38) on two-dimensional SDS gels; protein abundance increases in response to DNA replication stress	1	1		1.25181	0.324019	0.0309769	1	0.93902	-0.0907726	0.620793
YBL092W	RPL32	Ribosomal 60S subunit protein L32; overexpression disrupts telomeric silencing; homologous to mammalian ribosomal protein L32, no bacterial homolog	1	1		1.25115	0.323258	0.264578		1.10365	0.142281	0.318901
YMR165C	PAH1	Mg2+-dependent phosphatidate (PA) phosphatase; dephosphorylates PA to yield diacylglycerol; regulates phospholipid synthesis, nuclear/ER membrane growth, lipid droplet formation, triacylglycerol synthesis, vacuolar homeostasis and cell wall integrity; phosphorylated by Pho85p/Pho80p, Cdc28p/Cyclin B, PKA, PKC, and CKII, regulating activity, localization, and proteosomal degradation; homolog of ma…	1	1		1.25088	0.322941	0.042003	1	0.869275	-0.202116	0.147667									1
YHR040W	BCD1	Essential protein required for the accumulation of box C/D snoRNA	1	1		1.25003	0.321966	0.535392		1.10997	0.150517	0.182917
YLL027W	ISA1	Protein required for maturation of mitochondrial [4Fe-4S] proteins; functions in a complex with Isa2p and possibly Iba57p; isa1 deletion causes loss of mitochondrial DNA and respiratory deficiency; depletion reduces growth on nonfermentable carbon sources; functional ortholog of bacterial A-type ISC proteins; human ISCA1 can complement isa1 null mutant	1	1		1.24923	0.321044	0.0366907	1	1.05865	0.0822201	0.458208
YDR009W	GAL3	Transcriptional regulator; involved in activation of the GAL genes in response to galactose; forms a complex with Gal80p to relieve Gal80p inhibition of Gal4p; binds galactose and ATP but does not have galactokinase activity; GAL3 has a paralog, GAL1, that arose from the whole genome duplication	1	1		1.24889	0.320642	0.0285439	1	0.903424	-0.146525	0.325046
YPR182W	SMX3	Core Sm protein Sm F; part of heteroheptameric complex (with Smb1p, Smd1p, Smd2p, Smd3p, Sme1p, and Smx2p) that is part of the spliceosomal U1, U2, U4, and U5 snRNPs; homolog of human Sm F	1	1		1.2486	0.320307	0.0462793	1	0.923249	-0.115208	0.762598
YPL107W	DPC25	Putative mitochondrial protein of unknown function; green fluorescent protein (GFP)-fusion protein localizes to mitochondria; DPC25 is not an essential gene	1	1		1.24858	0.320284	0.218394		0.988768	-0.0162958	0.88847
YNL222W	SSU72	Phosphatase and transcription/RNA-processing factor; associates with TFIIB and cleavage/polyadenylation factor Pta1p; exhibits phosphatase activity on serine-5 and serine-7 of the RNA polymerase II C-terminal domain; affects start site selection and transcriptional read through in vivo	1	1		1.24855	0.320249	0.314085		1.09152	0.126343	0.533468
YDR161W	ACL4	Specific assembly chaperone for ribosomal protein Rpl4a/Rpl4b; associates co-translationally with a evolutionarily conserved internal loop of nascent Rpl4a/b, and is released only after an the eukaryotic-specific extension of nascent Rpl4a/b mediates nuclear import, incorporation into the pre-ribosome and complex disassembly; role in biogenesis of the 60S ribosomal subunit; transcriptionally co-r…	1	1		1.24807	0.319696	0.169319		1.07693	0.106926	0.353938
YER148W	SPT15	TATA-binding protein (TBP); general transcription factor that interacts with other factors to form the preinitiation complex at promoters; essential for viability, highly conserved; yeast gene can complement mutations in human homolog TBP	1	1		1.24787	0.319466	0.149008		1.00764	0.0109739	0.918386
YOR131C	YOR131C	Putative haloacid dehalogenase-like hydrolase; non-essential gene; overexpression causes a cell cycle delay or arrest; protein abundance increases in response to DNA replication stress	1	1		1.24748	0.319011	0.0523992		0.976191	-0.0347643	0.781447
YDL063C	SYO1	Transport adaptor or symportin; assembly chaperone that co-translationally associates with nascent Rpl5p, preventing aggregation; facilitates synchronized nuclear coimport of two 5S-rRNA binding proteins, Rpl5p and Rpl11p, mediated by import receptor Kap104p; required for biogenesis of the large ribosomal subunit; green fluorescent protein (GFP)-fusion protein localizes to the cytoplasm and nucle…	1	1		1.06027	0.0844316	0.638834		1.42954	0.515546	0.00270229	1
YBR047W	FMP23	Putative protein of unknown function; proposed to be involved in iron or copper homeostasis; the authentic, non-tagged protein is detected in highly purified mitochondria in high-throughput studies	1	1		1.24516	0.31633	0.0135042	1	1.27089	0.345838	0.124638
YEL020W-A	TIM9	Essential protein of the mitochondrial intermembrane space; forms a complex with Tim10p (TIM10 complex) that delivers hydrophobic proteins to the TIM22 complex for insertion into the inner membrane	1	1		1.24477	0.315877	0.124985		1.19634	0.258632	0.369466
YBL043W	ECM13	Non-essential protein of unknown function; induced by treatment with 8-methoxypsoralen and UVA irradiation; ECM13 has a paralog, YJR115W, that arose from the whole genome duplication		1						1.41281	0.498564	0.000180728	1
YNL177C	MRPL22	Mitochondrial ribosomal protein of the large subunit	1	1		1.24177	0.312393	0.00858314	1	1.05919	0.0829671	0.445073
YOL093W	TRM10	tRNA methyltransferase; methylates the N-1 of guanine at position 9 in tRNAs; involved in the methylation of guanosine and uridine ribonucleosides in mRNA; member of the SPOUT (SpoU-TrmD) methyltransferase family; human ortholog TRMT10A plays a role in the pathogenesis of microcephaly and early onset diabetes; an 18-mer ncRNA originates from the TRM10 locus; genetic analysis shows the 18-mer ncRN…	1	1		1.24105	0.31156	0.0451317	1	1.18949	0.250342	0.0830335
YHR144C	DCD1	Deoxycytidine monophosphate (dCMP) deaminase; involved in dUMP and dTMP biosynthesis; expression is NOT cell cycle regulated	1	1		1.24089	0.311373	0.131241		1.16555	0.221011	0.115366
YDR357C	CNL1	Subunit of the BLOC-1 complex involved in endosomal maturation; interacts with Msb3p; null mutant is sensitive to drug inducing secretion of vacuolar cargo; green fluorescent protein (GFP)-fusion protein localizes to the cytoplasm	1	1		1.24057	0.311008	0.0101641	1	0.909309	-0.137158	0.42122
YDL175C	AIR2	RNA-binding subunit of the TRAMP nuclear RNA surveillance complex; involved in nuclear RNA processing and degradation; involved in TRAMP complex assembly as a bridge between Mtr4p and Trf4p; stimulates the poly(A) polymerase activity of Pap2p in vitro; has 5 zinc knuckle motifs; AIR2 has a paralog, AIR1, that arose from the whole genome duplication; Air2p and Air1p have nonredundant roles in regu…	1	1		1.23949	0.309752	0.0272333	1	1.02704	0.0384877	0.784793
YFL025C	BST1	GPI inositol deacylase of the endoplasmic reticulum (ER); negatively regulates COPII vesicle formation; prevents production of vesicles with defective subunits; required for proper discrimination between resident ER proteins and Golgi-bound cargo molecules; functional ortholog of human PGAP1, mutation of which is associated with intellectual disability and encephalopathy	1	1		1.23835	0.308419	0.043466	1	0.991076	-0.0129325	0.910226
YKL087C	CYT2	Cytochrome c1 heme lyase; involved in maturation of cytochrome c1, which is a subunit of the mitochondrial ubiquinol-cytochrome-c reductase; links heme covalently to apocytochrome c1; human homolog HCCS can complement yeast cyt2 null mutant	1	1		1.23751	0.307438	0.23439		0.919026	-0.121823	0.248209
YKL061W	BLI1	Subunit of the BLOC-1 complex involved in endosomal maturation; interacts with Msb3p; green fluorescent protein (GFP)-fusion protein localizes to the endosome	1	1		1.23669	0.306482	0.0737298		1.1269	0.17236	0.449754
YNR019W	ARE2	Acyl-CoA:sterol acyltransferase; endoplasmic reticulum enzyme that contributes the major sterol esterification activity in the presence of oxygen; ARE2 has a paralog, ARE1, that arose from the whole genome duplication	1	1		1.23662	0.306398	0.0116118	1	0.977815	-0.0323669	0.843401									1
YOR286W	RDL2	Protein with rhodanese activity; contains a rhodanese-like domain similar to Rdl1p, Uba4p, Tum1p, and Ych1p; overexpression causes a cell cycle delay; null mutant displays elevated frequency of mitochondrial genome loss	1	1		1.23645	0.306207	0.0124977	1	1.05906	0.0827842	0.533902
YDL110C	TMA17	Regulatory gamma subunit of fatty acid synthase (FAS); ATPase dedicated chaperone that adapts proteasome assembly to stress; induced upon stress; interacts with Rpt6p to assist its pairing to Rpt3p and early steps in proteasome biogenesis; associates with ribosomes; heterozygous deletion demonstrated increases in chromosome instability in a rad9 deletion background; protein abundance is decreased…	1	1		1.23603	0.305714	0.00946852	1	0.939386	-0.09021	0.44434
YPL020C	ULP1	Protease that specifically cleaves Smt3p protein conjugates; required for cell cycle progression; associates with nucleoporins and may interact with septin rings during telophase; contributes to regulation of telomeric silencing; sequestered to the nucleolus under stress conditions	1	1		1.23594	0.305608	0.0872283		1.00424	0.00610245	0.959986
YDR326C	YSP2	Sterol-binding protein; has a probable role in retrograde transport of sterols from the plasma membrane to the ER; contains two StART-like domains that bind sterols and a GRAM domain; co-localizes to puncta in the cortical ER with Sip3p; one of six StART-like domain-containing proteins in yeast that may be involved in sterol transfer between intracellular membranes; conserved across eukaryotes	1	1		1.23535	0.304918	0.291307		0.949969	-0.0740479	0.598813
YKL143W	LTV1	Subunit of the EGO/GSE complex; the vacuolar/endosomal membrane associated EGO/GSE complex regulates exit from rapamycin-induced growth arrest, stimulating microautophagy and sorting of Gap1p from the endosome to the plasma membrane; required for ribosomal small subunit export from nucleus; required for growth at low temperature	1	1		2.16674	1.11553	0.00423938	1	1.40124	0.486709	0.00405872	1
YJL148W	RPA34	RNA polymerase I subunit A34.5; essential for nucleolar assembly and for high polymerase loading rate; nucleolar localization depends on Rpa49p	1	1		1.23521	0.304761	0.0173908	1	1.10867	0.148836	0.309612
YJR094W-A	RPL43B	Ribosomal 60S subunit protein L43B; homologous to mammalian ribosomal protein L37A, no bacterial homolog; RPL43B has a paralog, RPL43A, that arose from the whole genome duplication; protein abundance increases in response to DNA replication stress	1	1		1.23508	0.304608	0.167851		1.1903	0.251321	0.562231
YPR043W	RPL43A	Ribosomal 60S subunit protein L43A; null mutation confers a dominant lethal phenotype; homologous to mammalian ribosomal protein L37A, no bacterial homolog; RPL43A has a paralog, RPL43B, that arose from the whole genome duplication	1	1		1.23508	0.304608	0.167851		1.13082	0.177369	0.663782
YNR039C	ZRG17	Endoplasmic reticulum zinc transporter; part of a heterodimeric transporter with Msc2p that transfers zinc from the cytosol to the ER lumen; member of the cation diffusion facilitator family of efflux pumps; zinc-regulated directly through Zap1p; transcription induced under conditions of zinc deficiency	1	1		1.23505	0.304568	0.0190997	1	0.966483	-0.0491838	0.640945
YNR002C	ATO2	Putative transmembrane protein involved in export of ammonia; ammonia is a starvation signal that promotes cell death in aging colonies; phosphorylated in mitochondria; member of the TC 9.B.33 YaaH family; homolog of Y. lipolytica Gpr1p; ATO2 has a paralog, ADY2, that arose from the whole genome duplication	1	1		1.23499	0.304494	0.0172357	1	1.14304	0.19287	0.189554
YOL146W	PSF3	Subunit of the GINS complex (Sld5p, Psf1p, Psf2p, Psf3p); complex is localized to DNA replication origins and implicated in assembly of the DNA replication machinery	1	1		1.23468	0.304142	0.0646604		1.03602	0.0510534	0.758056
YNL264C	PDR17	Phosphatidylinositol transfer protein (PITP); downregulates Plb1p-mediated turnover of phosphatidylcholine; forms a complex with Psd2p which appears essential for maintenance of vacuolar PE levels; found in the cytosol and microsomes; homologous to Pdr16p; deletion affects phospholipid composition	1	1		1.23414	0.303504	0.368648		0.953013	-0.0694316	0.614068
YNR022C	MRPL50	Mitochondrial ribosomal protein of the large subunit; not essential for mitochondrial translation	1	1		1.23291	0.302066	0.0329065	1	1.07876	0.109375	0.549352
YLR008C	PAM18	Subunit of the import motor (PAM complex); the PAM complex is a component of the Translocase of the Inner Mitochondrial membrane (TIM23 complex); essential J-protein cochaperone that stimulates Ssc1p ATPase activity to drive import; inhibited by Pam16p	1	1		1.23238	0.301443	0.0104672	1	1.18497	0.244853	0.152903
YPL132W	COX11	Protein required for delivery of copper to Cox1p; mitochondrial inner membrane protein; involved in oxidative stress response; association with mitochondrial ribosomes suggests that copper delivery may occur during translation of Cox1p	1	1		1.2321	0.301119	0.0667967		0.948504	-0.076274	0.533009
YIL096C	BMT5	Methyltransferase required for m3U2634 methylation of the 25S rRNA; S-adenosylmethionine-dependent; associates with precursors of the 60S ribosomal subunit; predicted to be involved in ribosome biogenesis	1	1		1.22996	0.298608	0.0151448	1	1.04984	0.0701629	0.675692
YDL004W	ATP16	Delta subunit of the central stalk of mitochondrial F1F0 ATP synthase; F1F0 ATP synthase is a large, evolutionarily conserved enzyme complex required for ATP synthesis; F1 translationally regulates ATP6 and ATP8 expression to achieve a balanced output of ATP synthase genes encoded in nucleus and mitochondria; phosphorylated	1	1		1.22978	0.298402	0.152546		1.02857	0.0406348	0.70241
YKR074W	AIM29	Protein of unknown function; epitope-tagged protein localizes to the cytoplasm; YKR074W is not an essential gene; null mutant displays elevated frequency of mitochondrial genome loss	1	1		1.22978	0.298401	0.0240003	1	0.933561	-0.0991841	0.538595
YGR129W	SYF2	Member of the NineTeen Complex (NTC); NTC contains Prp19p and stabilizes U6 snRNA in catalytic forms of the spliceosome containing U2, U5, and U6 snRNAs; relocalizes to the cytosol in response to hypoxia; isy1 syf2 cells have defective spindles activiating cell cycle arrest	1	1		1.22857	0.29698	0.137335		1.23004	0.298709	0.084685
YGR063C	SPT4	Spt4p/5p (DSIF) transcription elongation factor complex subunit; Spt4/5 binds ssRNA in a sequence-specific manner and along with RNAP I and II regulates transcriptional elongation, RNA processing, quality control, and transcription-coupled repair; localizes to kinetochores and heterochromatin, influencing chromosomal dynamics and silencing; required for transcription through long trinucleotide re…	1	1		1.22751	0.29573	0.250825		1.23772	0.307681	0.241336
YMR257C	PET111	Mitochondrial translational activator specific for the COX2 mRNA; located in the mitochondrial inner membrane	1	1		1.22745	0.295665	0.19893		0.941715	-0.0866375	0.552403
YPR114W	YPR114W	Protein distantly similar to ceramide synthases, Lag1p and Lac1p; mutation confers sensitivity to inhibitors of sphingolipid biosynthesis	1	1		1.22709	0.295239	0.30622		1.04163	0.0588464	0.567239
YMR150C	IMP1	Catalytic subunit of mitochondrial inner membrane peptidase complex; required for maturation of mitochondrial proteins of the intermembrane space; complex contains two catalytic subunits (Imp1p and Imp2p that differ in substrate specificty) and Som1p	1	1		1.22707	0.29522	0.00934407	1	0.926749	-0.10975	0.40597
YNL305C	BXI1	Protein involved in apoptosis; variously described as containing a BCL-2 homology (BH3) domain or as a member of the BAX inhibitor family; reported to promote apoptosis under some conditions and to inhibit it in others; localizes to ER and vacuole; may link the unfolded protein response to apoptosis via regulation of calcium-mediated signaling; translocates to mitochondria under apoptosis-inducin…	1	1		1.22697	0.295104	0.114351		0.828111	-0.272104	0.0731848
YKL056C	TMA19	Protein that associates with ribosomes; homolog of translationally controlled tumor protein; green fluorescent protein (GFP)-fusion protein localizes to the cytoplasm and relocates to the mitochondrial outer surface upon oxidative stress; homolog of human TPT1	1	1		1.22633	0.294344	0.0183355	1	1.05188	0.0729767	0.571891
YDR007W	TRP1	Phosphoribosylanthranilate isomerase; catalyzes the third step in tryptophan biosynthesis; in 2004, the sequence of TRP1 from strain S228C was updated by changing the previously annotated internal STOP (TAA) to serine (TCA); enhances vegetative growth at low and high temperatures when used as an auxotrophic marker in strains such as W303	1	1		1.22612	0.294105	0.213928		1.02942	0.0418295	0.65803
YER013W	PRP22	DEAH-box RNA-dependent ATPase/ATP-dependent RNA helicase; associates with lariat intermediates before the second catalytic step of splicing; mediates ATP-dependent mRNA release from the spliceosome and unwinds RNA duplexes; required for proofreading the exon ligation reaction	1	1		1.22594	0.293888	0.076454		0.955623	-0.0654867	0.53333
YHR143W-A	RPC10	RNA polymerase subunit ABC10-alpha, found in RNA pol I, II, and III; relocalizes from nucleolus to cytoplasm upon DNA replication stress; localizes to the peroxisome in a Pex5p-dependent manner	1	1	1	1.22508	0.292872	0.110048		1.01675	0.0239672	0.956627
YNL159C	ASI2	Subunit of the inner nuclear membrane Asi ubiquitin ligase complex; the Asi complex targets both misfolded proteins of the inner nuclear membrane-associated degradation (INMAD) pathway and inner for ubiquitin-mediated degradation; acts with Asi1p and Asi3p to ensure the fidelity of SPS-sensor signaling by targeting latent unprocessed forms of Stp1p and Stp2p, maintaining the repressed state of ge…	1	1		1.22425	0.291904	0.311271		0.918344	-0.122893	0.463681
YER029C	SMB1	Core Sm protein Sm B; part of heteroheptameric complex (with Smd1p, Smd2p, Smd3p, Sme1p, Smx3p, and Smx2p) that is part of the spliceosomal U1, U2, U4, and U5 snRNPs; homolog of human Sm B and Sm B'	1	1		1.22417	0.291799	0.0148818	1	1.04403	0.0621573	0.670638
YBR188C	NTC20	Member of the NineTeen Complex (NTC); this complex contains Prp19p and stabilizes U6 snRNA in catalytic forms of the spliceosome containing U2, U5, and U6 snRNAs	1	1		1.22392	0.291509	0.142204		1.16177	0.216322	0.41462
YPR030W	CSR2	Nuclear ubiquitin protein ligase binding protein; may regulate utilization of nonfermentable carbon sources and endocytosis of plasma membrane proteins; overproduction suppresses chs5 spa2 lethality at high temp; ubiquitinated by Rsp5p, deubiquitinated by Ubp2p; CSR2 has a paralog, ECM21, that arose from the whole genome duplication	1	1		1.22377	0.291328	0.0475422	1	0.903426	-0.146522	0.314832
YOR188W	MSB1	Protein of unknown function; may be involved in positive regulation of 1,3-beta-glucan synthesis and the Pkc1p-MAPK pathway; multicopy suppressor of temperature-sensitive mutations in CDC24 and CDC42, and of mutations in BEM4; potential Cdc28p substrate; relocalizes from bud neck to cytoplasm upon DNA replication stress	1	1		1.2232	0.290657	0.137468		1.11235	0.153612	0.136722
YPR178W	PRP4	Splicing factor; component of the U4/U6-U5 snRNP complex	1	1		1.22303	0.290456	0.0401626	1	1.05973	0.0836966	0.506692
YIL121W	QDR2	Plasma membrane transporter of the major facilitator superfamily; member of the 12-spanner drug:H(+) antiporter DHA1 family; exports copper; has broad substrate specificity and can transport many mono- and divalent cations; transports a variety of drugs and is required for resistance to quinidine, barban, cisplatin, and bleomycin; contributes to potassium homeostasis; expression is regulated by c…	1	1		1.39782	0.483178	0.00188054	1	1.39967	0.485088	2.98e-05	1
YDR284C	DPP1	Diacylglycerol pyrophosphate (DGPP) phosphatase; zinc-regulated vacuolar membrane-associated lipid phosphatase, dephosphorylates DGPP to phosphatidate (PA) and Pi, then PA to diacylglycerol; involved in lipid signaling and cell metabolism	1	1		1.22293	0.290336	0.0396619	1	0.914847	-0.128397	0.213589											1
YGL106W	MLC1	Essential light chain for Myo1p; light chain for Myo2p; stabilizes Myo2p by binding to the neck region; interacts with Myo1p, Iqg1p, and Myo2p to coordinate formation and contraction of the actomyosin ring with targeted membrane deposition	1	1		1.22236	0.289672	0.0276309	1	1.06992	0.0975095	0.396923
YCL014W	BUD3	Guanine nucleotide exchange factor (GEF) for Cdc42p; activates Cdc42p in early G1, accounting for the first stage of biphasic activation, with Cdc24p accounting for the second stage in late G1; involved in the Cdc42p-mediated assembly of the axial landmark that dictates the site for the next round of budding, resulting in the axial budding pattern in haploids; localizes with septins to the bud ne…	1	1		1.22192	0.289145	0.0397541	1	0.994654	-0.00773388	0.938546
YGL178W	MPT5	mRNA-binding protein of the PUF family; binds to specific mRNAs, often in the 3' UTR; has broad specificity and binds to more than 1000 mRNAs (16% of the transcriptome); recruits the CCR4-NOT deadenylase complex to mRNAs along with Dhh1p and Dcp1p to promote deadenylation, decapping, and decay; also interacts with the Caf20p translational initiation repressor, affecting its mRNA target specificity	1	1		1.22191	0.289133	0.0292064	1	0.89209	-0.164739	0.328531
YDR229W	IVY1	Phospholipid-binding protein that interacts with both Ypt7p and Vps33p; may partially counteract the action of Vps33p and vice versa, localizes to the rim of the vacuole as cells approach stationary phase; contains a putative inverse BAR (I-BAR) domain that can mold lipid bilayer membranes into protrusions	1	1		1.22186	0.289085	0.00956908	1	0.871044	-0.199182	0.0848956
YMR043W	MCM1	Transcription factor; involved in cell-type-specific transcription and pheromone response; plays a central role in the formation of both repressor and activator complexes; relocalizes to the cytosol in response to hypoxia	1	1		1.22162	0.288793	0.0804507		1.10314	0.14162	0.143653
YMR016C	SOK2	Nuclear protein that negatively regulates pseudohyphal differentiation; plays a regulatory role in the cyclic AMP (cAMP)-dependent protein kinase (PKA) signal transduction pathway; relocalizes to the cytosol in response to hypoxia; SOK2 has a paralog, PHD1, that arose from the whole genome duplication	1	1		1.22107	0.288141	0.00745253	1	1.0659	0.0920741	0.354994
YDR510W	SMT3	Ubiquitin-like protein of the SUMO family; conjugated to lysine residues of target proteins; associates with transcriptionally active genes; regulates chromatid cohesion, chromosome segregation, APC-mediated proteolysis, DNA replication and septin ring dynamics; human homolog SUMO1 can complement yeast null mutant	1	1		1.22068	0.28769	0.0403557	1	0.885845	-0.174873	0.446033
YPL175W	SPT14	UDP-glycosyltransferase subunit of the GPI-GnT complex; UDP-GlcNAc-binding and catalytic subunit of the enzyme that mediates the first step in glycosylphosphatidylinositol (GPI) biosynthesis, mutations cause defects in transcription and in biogenesis of cell wall proteins	1	1		1.22062	0.287617	0.121748		1.11801	0.160934	0.232026
YBL095W	MRX3	Protein that associates with mitochondrial ribosome; likely functions in cristae junction formation; the authentic, non-tagged protein is detected in highly purified mitochondria in high-throughput studies	1	1		1.21985	0.286708	0.156283		1.10459	0.143506	0.232453
YPL070W	MUK1	Guanine nucleotide exchange factor (GEF); involved in vesicle-mediated vacuolar transport, including Golgi-endosome trafficking and sorting through the multivesicular body (MVB); specifically stimulates the intrinsic guanine nucleotide exchange activity of Rab family members (Vps21p/Ypt52p/Ypt53p); partially redundant with GEF VPS9; required for localization of the CORVET complex to endosomes; co…	1	1		1.21941	0.286186	0.197064		0.990502	-0.0137684	0.914806
YFR052W	RPN12	Subunit of the 19S regulatory particle of the 26S proteasome lid; synthetically lethal with RPT1, which is an ATPase component of the 19S regulatory particle; physically interacts with Nob1p and Rpn3p; protein abundance increases in response to DNA replication stress	1	1		1.21938	0.286151	0.0452826	1	0.972095	-0.0408301	0.758217
YBR111W-A	SUS1	Global transcriptional regulator, component of SAGA, TREX-2 complexes; interacts with RNA polymerase II; involved in mRNA export coupled transcription activation and elongation; involved in post-transcriptional tethering of active genes to nuclear periphery and to non-nascent mRNP; plays role in negatively regulating telomere length through modulation of H2BK123 mono-ubiquitination and its intera…	1	1		1.21898	0.285678	0.0347977	1	1.09944	0.136774	0.699924
YJR083C	ACF4	Protein of unknown function; computational analysis of large-scale protein-protein interaction data suggests a possible role in actin cytoskeleton organization; potential Cdc28p substrate	1	1		1.21863	0.285263	0.120426		1.05259	0.0739412	0.666693
YGR002C	SWC4	Component of the Swr1p complex that incorporates Htz1p into chromatin; component of the NuA4 histone acetyltransferase complex; associates with and protects nucleosome-free regions of the genome including rDNA, tDNA and telomeric loci, contributing to genome integrity	1	1		1.21689	0.283198	0.32305		0.978939	-0.0307087	0.800354
YER087C-B	SBH1	Beta subunit of Sec61p ER translocation complex (Sec61p-Sss1p-Sbh1p); involved in protein translocation into the endoplasmic reticulum; interacts with the exocyst complex and also with Rtn1p; cotranslationally N-acetylated by NatA; SBH1 has a paralog, SBH2, that arose from the whole genome duplication	1	1		1.21679	0.283084	0.114911		1.1185	0.161566	0.553138
YOR283W	YOR283W	Phosphatase with a broad substrate specificity; has some similarity to GPM1/YKL152C, a phosphoglycerate mutase; YOR283W is not an essential gene	1	1		1.21624	0.282424	0.025951	1	0.915611	-0.127193	0.312742
YGL017W	ATE1	Arginyl-tRNA-protein transferase; catalyzes post-translational conjugation of arginine to the amino termini of acceptor proteins which are then subject to degradation via the N-end rule pathway; may have a role in regulating stress response	1	1		1.21556	0.281617	0.0722171		1.00959	0.0137736	0.920378
YNL079C	TPM1	Major isoform of tropomyosin; binds to and stabilizes actin cables and filaments, which direct polarized cell growth and the distribution of several organelles; acetylated by the NatB complex and acetylated form binds actin most efficiently; TPM1 has a paralog, TPM2, that arose from the whole genome duplication	1	1		1.21543	0.281465	0.0724155		1.03597	0.0509844	0.622671
YJR107C-A	YJR107C-A	Protein of unknown function; encodes new type of domain, which ab initio modeling suggests is predominantly alpha-helical; nonessential for growth, deletion increases sensitivity to osmostress; expressed at moderate to high abundance; ORF also present in strains EC1118, YJM789, RM11-1a, and AWRI1631; Gln24 in S288C reference is substituted with Arg in wine strain EC1118; predicted S-palmitoylatio…	1			1.17153	0.228392	0.0367003	1
YGR238C	KEL2	Protein that negatively regulates mitotic exit; forms a complex with Kel1p and Bud14p that regulates Bnr1p (formin) to affect actin cable assembly, cytokinesis, and polarized growth; functions in a complex with Kel1p, interacts with Tem1p and Lte1p; localizes to regions of polarized growth; potential Cdc28p substrate	1	1		1.21542	0.281459	0.105494		0.998813	-0.00171332	0.989882
YER002W	NOP16	Constituent of 66S pre-ribosomal particles; involved in 60S ribosomal subunit biogenesis	1	1		1.21527	0.281271	0.0535233		0.964545	-0.0520794	0.730883
YLR077W	FMP25	Protein required for assembly of respiratory complex III; mitochondrial inner membrane protein; required for an early step in assembly of respiratory complex III (cytochrome bc1 complex); mRNA is targeted to mitochondria	1	1		1.21499	0.280944	0.027781	1	1.12397	0.168606	0.109853
YLR132C	USB1	Putative poly(U)-specific 3'-to-5' RNA exonuclease; involved in 3'-end processing of U6 snRNA removing uridines and generating a terminal 2&#8242;,3&#8242; cyclic phosphate; essential protein that localizes to the nucleus and mitochondria; overexpression suppresses the respiratory defects of oxa1 and mtf2 mutants; homolog of S.pombe gene, mpn1 and human gene, hUSB1; mutations in hUSB1 are associa…	1	1		0.80182	-0.318649	0.179006		1.39414	0.479377	0.0231909	1												1
YDR363W-A	SEM1	19S proteasome regulatory particle lid subcomplex component; role in Ub-dependent proteolysis and proteasome stability; involved in TREX-2 mediated mRNA export, and in the prevention of transcription-associated genome instability; ubiquitinated by Nedd4-like E3-ligase, Rsp5p; human ortholog DSS1, a BRCA1 binding protein implicated in cancer, complements the yeast null; drives trinucleotide repeat…	1	1		1.21412	0.279906	0.126287		0.852556	-0.230133	0.391419
YJR112W	NNF1	Essential component of the outer kinetochore MIND complex; joins kinetochore subunits contacting DNA to those contacting microtubules; required for kinetochore bi-orientation and accurate chromosome segregation; complex consists of Mtw1p, Nnf1p, Nsl1p and Dsn1p; homologous to metazoan CENP-H proteins	1	1		1.21394	0.279693	0.0386418	1	0.93002	-0.104667	0.392744
YKL130C	SHE2	RNA-binding protein that binds specific mRNAs and interacts with She3p; part of the mRNA localization machinery that restricts accumulation of certain proteins to the bud; binds to ER-derived membranes and targets mRNAs to cortical ER	1	1		1.21358	0.279267	0.0550088		1.05201	0.0731426	0.690052
YGR082W	TOM20	Component of the TOM (translocase of outer membrane) complex; responsible for recognition and initial import steps for all mitochondrially directed proteins; acts as a receptor for incoming precursor proteins	1	1		1.21332	0.278965	0.111209		1.05052	0.0711017	0.592429
YBR123C	TFC1	Subunit of RNA polymerase III transcription initiation factor complex; one of six subunits of the RNA polymerase III transcription initiation factor complex (TFIIIC); part of the TauA globular domain of TFIIIC that binds DNA at the BoxA promoter sites of tRNA and similar genes; human homolog is TFIIIC-63	1	1		1.21273	0.278258	0.0554823		0.959942	-0.0589813	0.623764
YPL018W	CTF19	Outer kinetochore protein, needed for accurate chromosome segregation; component of kinetochore sub-complex COMA (Ctf19p, Okp1p, Mcm21p, Ame1p) that functions as platform for kinetochore assembly; required for spindle assembly checkpoint; minimizes potentially deleterious centromere-proximal crossovers by preventing meiotic DNA break formation proximal to centromere; homolog of human centromere c…	1	1		1.2124	0.277871	0.43483		1.0882	0.121949	0.530119
YLR166C	SEC10	Essential 100kDa subunit of the exocyst complex; the exocyst mediates polarized targeting and tethering of post-Golgi secretory vesicles to active sites of exocytosis at the plasma membrane prior to SNARE-mediated fusion	1	1		1.2124	0.277861	0.0837066		1.03651	0.0517316	0.636205
YDL012C	YDL012C	Tail-anchored plasma membrane protein with a conserved CYSTM module; possibly involved in response to stress; may contribute to non-homologous end-joining (NHEJ) based on ydl012c htz1 double null phenotype; YDL012C has a paralog, YBR016W, that arose from the whole genome duplication	1	1		1.21197	0.277351	0.0391733	1	1.01825	0.026086	0.919045
YDL213C	NOP6	rRNA-binding protein required for 40S ribosomal subunit biogenesis; contains an RNA recognition motif (RRM); hydrophilin essential to overcome the stress of the desiccation-rehydration process; NOP6 may be a fungal-specific gene as no homologs have been yet identified in higher eukaryotes	1	1		1.21164	0.276958	0.397488		1.10811	0.148102	0.220399
YMR216C	SKY1	SR protein kinase (SRPK); involved in mRNA 3' splice site recognition with Prp8p and Cdc40p; phosphorylates one or more SR dipeptides on mRNA export factors Npl3p and Gbp2p to stimulate cytoplasmic release of mRNA and Mtr10p-mediated nuclear reimport; component of stress granules that regulates granule disassembly during recovery from stress; modulates cation uptake and homeostasis through membra…	1	1		1.21008	0.275102	0.0472736	1	1.03474	0.0492742	0.674167
YFL013C	IES1	Subunit of the INO80 chromatin remodeling complex; relocalizes to the cytosol in response to hypoxia	1	1		1.20939	0.274279	0.0726864		0.977566	-0.0327344	0.779585
YJL193W	YJL193W	Putative protein of unknown function; predicted to encode a triose phosphate transporter subfamily member based on phylogenetic analysis; similar to YOR307C/SLY41; deletion mutant has a respiratory growth defect	1	1		1.20911	0.273947	0.0436558	1	0.9051	-0.143851	0.264884
YHR106W	TRR2	Mitochondrial thioredoxin reductase; involved in protection against oxidative stress, required with Glr1p to maintain the redox state of Trx3p; contains active-site motif (CAVC) present in prokaryotic orthologs; binds NADPH and FAD; TRR2 has a paralog, TRR1, that arose from the whole genome duplication	1	1		1.03928	0.0555808	0.502401		0.856967	-0.222688	0.0379053	1
YJR113C	RSM7	Mitochondrial ribosomal protein of the small subunit; has similarity to E. coli S7 ribosomal protein	1	1		1.20719	0.271651	0.0132776	1	0.997933	-0.0029848	0.984184
YBL060W	YEL1	Guanine nucleotide exchange factor specific for Arf3p; localized to the bud neck and tip; required for localization of Arf3p to the bud neck and tip	1	1		1.20716	0.271614	0.0199779	1	1.00015	0.000210126	0.998565
YPL019C	VTC3	Regulatory subunit of vacuolar transporter chaperone (VTC) complex; involved in membrane trafficking, vacuolar polyphosphate accumulation, microautophagy and non-autophagic vacuolar fusion; important regulator of substrate invagination from the vacuolar membrane; targeted to vacuole via AP-3 pathway; VTC3 has a paralog, VTC2, that arose from the whole genome duplication	1	1		1.20689	0.271299	0.22928		0.934985	-0.0969848	0.471952
YPL101W	ELP4	Subunit of hexameric RecA-like ATPase Elp456 Elongator subcomplex; which is required for modification of wobble nucleosides in tRNA; required for Elongator structural integrity; null mutation is functionally complemented by human ELP4	1	1		1.20673	0.271106	0.0327347	1	1.05776	0.0810119	0.42299
YGL141W	HUL5	Multiubiquitin chain assembly factor (E4); proteasome processivity factor that elongates polyUb chains on substrates, opposing Ubp6p, a branched polyubiquitin protease; required for retrograde transport of misfolded proteins during ERAD; required for ubiquitination of a subset of cytosolic misfolded proteins upon heat shock	1	1		1.20652	0.270852	0.342072		0.88004	-0.184359	0.155197
YNR046W	TRM112	Protein involved in methylation of tRNA, rRNA, and translation factors; also involved in ribosome biogenesis; subunit of tRNA methyltransferase (MTase) complexes in combination with Trm9p and Trm11p; N7-methylates G1575 of 18S rRNA as complex with Bud23p; subunit of complex with Mtq2p that methylates Sup45p (eRF1) in the ternary complex eRF1-eRF3-GTP; relative distribution to the nucleus increase…	1	1		1.20648	0.270808	0.0357139	1	1.04551	0.0642106	0.736146
YER182W	FMP10	Putative protein of unknown function; the authentic, non-tagged protein is detected in highly purified mitochondria in high-throughput studies	1	1		1.20628	0.270569	0.0437258	1	1.0235	0.033508	0.775509
YOR020W-A	MCO10	Subunit l of the mitochondrial F1F0 ATP synthase; F1F0 ATP synthase is a large, evolutionarily conserved enzyme complex required for ATP synthesis; more abundant in the ATP synthase monomer; involved in the calcium-induced permeability transition and calcium homeostasis; does not impact ATP synthase activity and stability; N-terminal region has sequence similarity to Atp19p; conserved in A. gossy…	1	1		1.20623	0.270505	0.137182		0.880665	-0.183335	0.43737
YLR355C	ILV5	Acetohydroxyacid reductoisomerase and mtDNA binding protein; involved in branched-chain amino acid biosynthesis and maintenance of wild-type mitochondrial DNA; found in mitochondrial nucleoids	1	1		1.24685	0.318285	0.007412	1	1.38852	0.473551	3.29e-05	1
YNL185C	MRPL19	Mitochondrial ribosomal protein of the large subunit	1	1		1.20601	0.270239	0.0358486	1	1.20645	0.27077	0.093882
YDR359C	EAF1	Component of the NuA4 histone acetyltransferase complex; acts as a platform for assembly of NuA4 subunits into the native complex; required for initiation of pre-meiotic DNA replication, likely due to its requirement for expression of IME1	1	1		1.2052	0.269274	0.0589767		1.13886	0.18759	0.0790401
YDR308C	SRB7	Subunit of the RNA polymerase II mediator complex; associates with core polymerase subunits to form the RNA polymerase II holoenzyme; essential for transcriptional regulation; target of the global repressor Tup1p	1	1		1.20498	0.269005	0.0858375		1.13255	0.179579	0.41604
YJL111W	CCT7	Subunit of the cytosolic chaperonin Cct ring complex; related to Tcp1p, required for the assembly of actin and tubulins in vivo; mutant has increased aneuploidy tolerance	1	1		1.20485	0.268848	0.0323937	1	1.02935	0.0417298	0.683226
YDR322C-A	TIM11	Subunit e of mitochondrial F1F0-ATPase; ATPase is a large, evolutionarily conserved enzyme complex required for ATP synthesis; essential for the dimeric and oligomeric state of ATP synthase, which in turn determines the shape of inner membrane cristae	1	1		1.20462	0.268574	0.070015		1.05235	0.0736159	0.765724
YOL002C	IZH2	Plasma membrane receptor for plant antifungal osmotin; involved in zinc ion homeostasis, apoptosis; negatively regulates ZRT1 and other functionally divergent genes through CCCTC promoter motif (IzRE); modulates FET3 activity in iron-independent manner; affects gene expression by influencing balance of competition between Msn2p/Msn4p and Nrg1p/Nrg2p for binding to IzRE; transcription regulated by…		1						1.38304	0.467846	0.00271114	1
YKL047W	ANR2	Protein of unknown function; may have a role in lipid metabolism, based on localization to lipid droplets; predicted to be palmitoylated	1	1		1.203	0.266642	0.0972352		0.972271	-0.0405691	0.740135
YMR168C	CEP3	Essential kinetochore protein; component of the CBF3 complex that binds the CDEIII region of the centromere; contains an N-terminal Zn2Cys6 type zinc finger domain, a C-terminal acidic domain, and a putative coiled coil dimerization domain	1	1		0.88743	-0.172294	0.091341		1.36503	0.448931	0.0207638	1
YML065W	ORC1	Largest subunit of the origin recognition complex; involved in directing DNA replication by binding to replication origins; also involved in transcriptional silencing; exhibits ATPase activity; role in chromatin organization at replication origins, along with chromatin remodellers; ORC1 has a paralog, SIR3, that arose from the whole genome duplication	1	1		1.20254	0.266089	0.199036		1.04453	0.0628499	0.580175
YPL097W	MSY1	Mitochondrial tyrosyl-tRNA synthetase	1	1		1.20238	0.265897	0.0195372	1	1.05708	0.0800787	0.534012
YKL013C	ARC19	Subunit of the ARP2/3 complex; ARP2/3 is required for the motility and integrity of cortical actin patches; mutation is functionally complemented by human ARPC4	1	1		1.20083	0.264033	0.0263981	1	1.04065	0.0574782	0.635265
YGR058W	PEF1	Penta-EF-hand protein; required for polar bud growth and cell wall abscission; binds calcium and zinc with different affinity; localizes to bud site in G1, bud neck in G2; binds to Sec31p and modulates COPII coat assembly	1	1		1.19971	0.262686	0.0624729		0.938525	-0.0915328	0.509054
YJL125C	GCD14	Subunit of tRNA (1-methyladenosine) methyltransferase; required, along with Gcd10p, for the modification of the adenine at position 58 in tRNAs, especially tRNAi-Met; first identified as a negative regulator of GCN4 expression	1	1		1.19934	0.262242	0.143347		1.04364	0.0616244	0.626662
YFL002C	SPB4	Putative ATP-dependent RNA helicase; nucleolar protein required for synthesis of 60S ribosomal subunits at a late step in the pathway; sediments with 66S pre-ribosomes in sucrose gradients	1	1		1.19918	0.262053	0.233618		1.07084	0.0987376	0.436857
YER078C	ICP55	Mitochondrial aminopeptidase; cleaves N termini of at least 38 imported proteins after cleavage by the mitochondrial processing peptidase (MPP), thereby increasing their stability; member of aminopeptidase P family; exists in rapid equilibrium between monomer and dimer, with dimer being active species; ortholog of human gene XPNPEP3, which is mutated in rare hereditary kidney disease similar to n…	1	1		1.19916	0.262024	0.296027		0.934813	-0.0972503	0.510404
YOL151W	GRE2	3-methylbutanal reductase and NADPH-dependent methylglyoxal reductase; stress induced (osmotic, ionic, oxidative, heat shock and heavy metals); regulated by the HOG pathway; restores resistance to glycolaldehyde by coupling reduction of glycolaldehyde to ethylene glycol and oxidation of NADPH to NADP+; protein abundance increases in response to DNA replication stress; methylglyoxal reductase (NAD…	1	1		1.1989	0.261712	0.115676		0.885016	-0.176224	0.115848
YBL059C-A	CMC2	Protein involved in respiratory chain complex assembly or maintenance; protein of the mitochondrial intermembrane space; contains twin Cx9C motifs that can form coiled coil-helix-coiled-coil helix fold	1	1		1.19889	0.261696	0.0657015		1.01798	0.0257112	0.918539
YDR418W	RPL12B	Ribosomal 60S subunit protein L12B; rpl12a rpl12b double mutant exhibits slow growth and slow translation; homologous to mammalian ribosomal protein L12 and bacterial L11; RPL12B has a paralog, RPL12A, that arose from the whole genome duplication	1	1		1.19859	0.261342	0.0741414		1.08026	0.111374	0.358661
YEL054C	RPL12A	Ribosomal 60S subunit protein L12A; rpl12a rpl12b double mutant exhibits slow growth and slow translation; homologous to mammalian ribosomal protein L12 and bacterial L11; RPL12A has a paralog, RPL12B, that arose from the whole genome duplication	1	1		1.19859	0.261342	0.0741414		1.20628	0.270565	0.0754963
YJR086W	STE18	G protein gamma subunit; forms dimer with Ste4p to activate mating signaling pathway, heterotrimer with Gpa1p, Ste4p to dampen signaling; C-terminus is palmitoylated and farnesylated, which are required for normal signaling; N-terminal phosphorylation of Ste18p functions synergistically with Fus3p docking site on Ste5p to restrict Ste5p plasma membrane recruitment and signaling; combinatorial pho…	1	1		1.19852	0.261254	0.178205		1.01794	0.0256542	0.912473
YBL064C	PRX1	Mitochondrial peroxiredoxin with thioredoxin peroxidase activity; has a role in reduction of hydroperoxides; reactivation requires Trr2p and glutathione; induced during respiratory growth and oxidative stress; phosphorylated; protein abundance increases in response to DNA replication stress	1	1		1.1216	0.165564	0.106232		0.889507	-0.168922	0.0685192
YAL002W	VPS8	Membrane-binding component of the CORVET complex; involved in endosomal vesicle tethering and fusion in the endosome to vacuole protein targeting pathway; interacts with Vps21p; contains RING finger motif	1	1		1.19793	0.260543	0.0140754	1	0.963677	-0.0533777	0.624503
YKL128C	PMU1	Putative phosphomutase; contains a region homologous to the active site of phosphomutases; overexpression suppresses the histidine auxotrophy of an ade3 ade16 ade17 triple mutant and the temperature sensitivity of a tps2 mutant; localizes to cytosol an peroxisomes	1	1	1	1.19755	0.260091	0.0274142	1	1.09387	0.129447	0.374538
YDR469W	SDC1	Subunit of the COMPASS (Set1C) complex; COMPASS methylates lysine 4 of histone H3 and is required in chromatin silencing at telomeres; contains a Dpy-30 domain that mediates interaction with Bre2p; similar to C. elegans and human DPY-30	1	1		1.19649	0.258812	0.0291919	1	1.06608	0.0923183	0.581662
YCR087C-A	YCR087C-A	Putative protein of unknown function; green fluorescent protein (GFP)-fusion protein localizes to the nucleolus; YCR087C-A is not an essential gene	1	1		1.14546	0.195922	0.0550538		1.34364	0.426144	0.0094553	1
YLR167W	RPS31	Fusion protein cleaved to yield ribosomal protein S31 and ubiquitin; ubiquitin may facilitate assembly of the ribosomal protein into ribosomes; interacts genetically with translation factor eIF2B; homologous to mammalian ribosomal protein S27A, no bacterial homolog	1	1		1.19577	0.257943	0.13433		1.0001	0.000145992	0.999137
YOR229W	WTM2	Transcriptional modulator; involved in regulation of meiosis, silencing, and expression of RNR genes; involved in response to replication stress; contains WD repeats; relocalizes to the cytosol in response to hypoxia; WTM2 has a paralog, UME1, that arose from the whole genome duplication	1	1		1.19548	0.257587	0.040681	1	0.964348	-0.0523746	0.683913
YER001W	MNN1	Alpha-1,3-mannosyltransferase; integral membrane glycoprotein of Golgi complex, required for addition of alpha1,3-mannose linkages to N-linked and O-linked oligosaccharides; one of five S. cerevisiae proteins of MNN1 family; targeted to vacuole via AP-3 pathway	1	1		1.75733	0.813388	0.000162059	1	1.33812	0.42021	0.00282134	1
YKL192C	ACP1	Mitochondrial matrix acyl carrier protein; involved in biosynthesis of octanoate, which is a precursor to lipoic acid; coordinates mitochondrial fatty acid and iron sulfur cluster metabolism; activated by phosphopantetheinylation catalyzed by Ppt2p	1	1		1.19442	0.256309	0.0187702	1	1.06685	0.0933513	0.55866												1
YPL005W	AEP3	Peripheral mitochondrial inner membrane protein; may facilitate use of unformylated tRNA-Met in mitochondrial translation initiation; stabilizes the bicistronic AAP1-ATP6 mRNA	1	1		1.19333	0.254995	0.165615		0.896033	-0.158376	0.232335
YDL108W	KIN28	Ser/Thr protein kinase and subunit of TFIIK, a TFIIH subassembly; phosphorylates the C-terminal domain (CTD) of RNAPII (Ser5 and Ser7); facilitates recruitment of mRNA 5'-capping and polyadenylation factors to the RNAPII holoenzyme complex; minor role in RNAPII transcription; role in RNAPI transcription; regulates Atg1p kinase complex assembly during nitrogen starvation induced autophagy; associa…	1	1		1.19237	0.253831	0.0451085	1	1.02197	0.0313492	0.807726
YDL116W	NUP84	Subunit of the Nup84p subcomplex of the nuclear pore complex (NPC); contributes to nucleocytoplasmic transport and NPC biogenesis; also plays roles in several processes that may require localization of genes or chromosomes at the nuclear periphery, including double-strand break repair, transcription and chromatin silencing; homologous to human NUP107	1	1		1.19231	0.253755	0.0115177	1	1.06692	0.0934476	0.363695
YMR227C	TAF7	TFIID subunit (67 kDa); involved in RNA polymerase II transcription initiation	1	1		1.19214	0.253559	0.0368066	1	1.09105	0.125717	0.396065
YDL121C	EXP1	A cargo receptor protein for Pma1p; works with Psg1p to promote the transport and maturation of Pma1p; localizes to the ER and COPII vesicles; a non-essential protein	1	1		1.19174	0.253063	0.247474		1.02121	0.0302731	0.846245
YIL008W	URM1	Ubiquitin-like protein involved in thiolation of cytoplasmic tRNAs; receives sulfur from the E1-like enzyme Uba4p and transfers it to tRNA; also functions as a protein tag with roles in nutrient sensing and oxidative stress response	1	1		1.19157	0.252862	0.161538		1.09674	0.133227	0.625296
YBR195C	MSI1	Subunit of chromatin assembly factor I (CAF-1); chromatin assembly by CAF-1 affects multiple processes including silencing at telomeres, mating type loci, and rDNA; maintenance of kinetochore structure; deactivation of DNA damage checkpoint after DNA repair; chromatin dynamics during transcription; and repression of divergent noncoding transcription; Msi1p localizes to nucleus and cytoplasm and i…	1	1		1.19103	0.252208	0.263687		0.860939	-0.216017	0.118734
YKL109W	HAP4	Transcription factor; subunit of the heme-activated, glucose-repressed Hap2p/3p/4p/5p CCAAT-binding complex, a transcriptional activator and global regulator of respiratory gene expression; provides the principal activation function of the complex; involved in diauxic shift		1						1.33618	0.418117	7.7e-05	1
YHR214W	YHR214W	Putative protein of unknown function; predicted to be a glycosylphosphatidylinositol-modified (GPI) protein; YHR214W has a paralog, YAR066W, that arose from a segmental duplication		1						1.33252	0.414156	0.0280667	1
YLR003C	CMS1	Putative subunit of the 90S preribosome processome complex; overexpression rescues supressor mutant of mcm10; null mutant is viable; relocalizes from nucleus to cytoplasm upon DNA replication stress	1	1		1.19018	0.251179	0.080966		1.07087	0.0987849	0.493563
YDL235C	YPD1	Osmotic stress-responsive phosphorelay intermediate sensor protein; phosphorylated by the plasma membrane sensor Sln1p in response to osmotic stress and then in turn phosphorylates the response regulators Ssk1p in the cytosol and Skn7p in the nucleus	1	1		1.1897	0.250603	0.0514318		0.993351	-0.00962448	0.952099
YPL153C	RAD53	DNA damage response kinase; signal transduction pathway component required for DNA damage and replication checkpoints, promoting cell cycle arrest and DNA repair; role in initiation of DNA replication; inhibits gene gating through NPC protein phosphorylation, to promote fork stability; activates downstream kinase Dun1p; senses mtDNA depletion and mitochondrial ROS; relocalizes to cytosol under hy…	1	1		1.18964	0.250529	0.180954		1.06909	0.0963793	0.512176
YIL016W	SNL1	Ribosome-associated protein; proposed to act in protein synthesis, nuclear pore complex biogenesis and maintenance as well as protein folding and prion maintenance; ; has similarity to the mammalian BAG-1 protein	1	1		1.18953	0.250394	0.0193006	1	1.06453	0.0902154	0.501676
YIL112W	HOS4	Subunit of the Set3 complex; complex is a meiotic-specific repressor of sporulation specific genes that contains deacetylase activity; potential Cdc28p substrate	1	1		1.18923	0.250022	0.0242694	1	1.01553	0.0222303	0.817225
YDR443C	SSN2	Subunit of the RNA polymerase II mediator complex; associates with core polymerase subunits to form the RNA polymerase II holoenzyme; required for stable association of Srb10p-Srb11p kinase; essential for transcriptional regulation	1	1		1.18909	0.24986	0.276952		0.962088	-0.0557585	0.624735
YDR177W	UBC1	Ubiquitin-conjugating enzyme; key E2 partner with Ubc4p for the anaphase-promoting complex (APC); mediates selective degradation of short-lived and abnormal proteins; plays a role in vesicle biogenesis and ER-associated protein degradation (ERAD); component of the cellular stress response; protein abundance increases in response to DNA replication stress key E2 partner with Ubc4p for the anaphase…	1	1		1.18895	0.249694	0.0297579	1	1.03305	0.046912	0.698981
YGR232W	NAS6	Evolutionarily conserved 19S regulatory particle assembly-chaperone; proteasome-interacting protein involved in the assembly of the base subcomplex of the 19S proteasomal regulatory particle (RP); ortholog of human oncoprotein gankyrin, also known as p28, which interacts with the Rb tumor suppressor and CDK4/6	1	1		1.18865	0.249327	0.0242803	1	1.04349	0.0614179	0.630279
YBR177C	EHT1	Octanoyl-CoA:ethanol acyltransferase; also functions as thioesterase; plays a minor role in medium-chain fatty acid ethyl ester biosynthesis; localizes to lipid particles and the mitochondrial outer membrane; EHT1 has a paralog, EEB1, that arose from the whole genome duplication	1	1		1.18846	0.249091	0.0348887	1	1.15286	0.205212	0.0572727													1
YCR071C	IMG2	Mitochondrial ribosomal protein of the large subunit; conserved in metazoa, with similarity to human mitochondrial ribosomal protein MRPL49	1	1		1.18822	0.248805	0.0310529	1	1.05765	0.0808561	0.588252
YLR264W	RPS28B	Protein component of the small (40S) ribosomal subunit; homologous to mammalian ribosomal protein S28, no bacterial homolog; has an extraribosomal function in autoregulation, in which Rps28Bp binds to a decapping complex via Edc3p, which then binds to RPS28B mRNA leading to its decapping and degradation; RPS28B has a paralog, RPS28A, that arose from the whole genome duplication	1	1		1.18822	0.248802	0.0440936	1	0.884067	-0.177773	0.661372
YOR167C	RPS28A	Protein component of the small (40S) ribosomal subunit; has an extraribosomal function in regulation of RPS28B, in which Rps28Ap binds to a decapping complex via Edc3p, which then binds to RPS28B mRNA leading to its decapping and degradation; homologous to mammalian ribosomal protein S28, no bacterial homolog; RPS28A has a paralog, RPS28B, that arose from the whole genome duplication	1	1		1.18822	0.248802	0.0440936	1	0.932651	-0.10059	0.698409
YGL070C	RPB9	RNA polymerase II subunit B12.6; contacts DNA; mutations affect transcription start site selection and fidelity of transcription; positively regulates ATG1 transcription as a key regulator of autophagy	1	1		1.18819	0.24877	0.122022		1.08499	0.117684	0.643813
YOR166C	SWT1	RNA endoribonuclease involved in perinuclear mRNP quality control; involved in perinuclear mRNP quality control via the turnover of aberrant, unprocessed pre-mRNAs; interacts with subunits of THO/TREX, TREX-2, and RNA polymerase II; contains a PIN (PilT N terminus) domain	1	1		1.18806	0.248608	0.49981		0.990145	-0.0142882	0.91733
YGL212W	VAM7	Vacuolar SNARE protein; functions with Vam3p in vacuolar protein trafficking; has an N-terminal PX domain (phosphoinositide-binding module) that binds PtdIns-3-P and mediates membrane binding; SNAP-25 homolog; protein abundance increases in response to DNA replication stress	1	1		1.18756	0.248001	0.0198804	1	1.01614	0.0231055	0.877546
YOR097C	YOR097C	Putative protein of unknown function; identified as interacting with Hsp82p in a high-throughput two-hybrid screen; YOR097C is not an essential gene	1	1		1.18709	0.247431	0.0377413	1	0.958645	-0.0609309	0.741922
YFL030W	AGX1	Alanine:glyoxylate aminotransferase (AGT); catalyzes the synthesis of glycine from glyoxylate, which is one of three pathways for glycine biosynthesis in yeast; similar to mammalian and plant alanine:glyoxylate aminotransferases; human homolog AGXT complements yeast null mutant	1	1		1.18703	0.24736	0.0360019	1	1.08684	0.120134	0.21508
YKR006C	MRPL13	Mitochondrial ribosomal protein of the large subunit; not essential for mitochondrial translation	1	1		1.18699	0.247311	0.114551		1.06063	0.0849209	0.474049
YLR083C	EMP70	Protein with a role in cellular adhesion and filamentous growth; also endosome-to-vacuole sorting; similar to Tmn3p; member of Transmembrane Nine family of proteins with 9 transmembrane segments; EMP70 has a paralog, TMN2, that arose from the whole genome duplication	1	1		1.1868	0.247078	0.272378		1.07785	0.108154	0.334056
YHR116W	COX23	Protein that functions in mitochondrial copper homeostasis; mitochondrial intermembrane space protein; essential for functional cytochrome oxidase expression; homologous to Cox17p; contains twin cysteine-x9-cysteine motifs	1	1		1.18655	0.24677	0.0184572	1	1.35841	0.441919	0.0643921
YOR359W	VTS1	Flap-structured DNA-binding and RNA-binding protein; stimulates deadenylation-dependent mRNA degradation mediated by the CCR4-NOT deadenylase complex; member of the Smaug (Smg) family of post-transcriptional regulators which bind RNA through a conserved sterile alpha motif (SAM) domain that interacts with Smg recognition element (SREs) containing transcripts; stimulates Dna2p endonuclease activit…	1	1		1.18627	0.246428	0.0807291		0.855822	-0.224618	0.193754
YMR184W	ADD37	Protein of unknown function; involved in ER-associated protein degradation; green fluorescent protein (GFP)-fusion protein localizes to the cytoplasm and is induced in response to the DNA-damaging agent MMS; YMR184W is not an essential gene; protein abundance increases in response to DNA replication stress	1	1		1.18532	0.245273	0.0623126		0.796398	-0.328438	0.177838
YGL087C	MMS2	Ubiquitin-conjugating enzyme variant; involved in error-free postreplication repair; forms a heteromeric complex with Ubc13p, an active ubiquitin-conjugating enzyme; cooperates with chromatin-associated RING finger proteins, Rad18p and Rad5p; protein abundance increases in response to DNA replication stress	1	1		1.18481	0.244658	0.173273		0.95316	-0.0692091	0.670487
YMR031C	EIS1	Component of the eisosome required for proper eisosome assembly; similar to Uso1p; authentic, non-tagged protein is detected in a phosphorylated state in highly purified mitochondria in high-throughput studies; protein increases in abundance and relocalizes from plasma membrane to cytoplasm upon DNA replication stress; EIS1 has a paralog, YKL050C, that arose from the whole genome duplication	1	1		1.1848	0.244644	0.0252305	1	0.854483	-0.226876	0.188536
YJR101W	RSM26	Mitochondrial ribosomal protein of the small subunit	1	1		1.18446	0.244228	0.0279901	1	0.95493	-0.0665333	0.566946
YPL193W	RSA1	Protein involved in the assembly of 60S ribosomal subunits; functionally interacts with Dbp6p; functions in a late nucleoplasmic step of the assembly	1	1		1.18445	0.244214	0.144727		1.0899	0.124199	0.332612
YDR409W	SIZ1	SUMO E3 ligase; promotes attachment of small ubiquitin-related modifier sumo (Smt3p) to primarily cytoplasmic proteins; regulates Rsp5p ubiquitin ligase activity and is in turn itself regulated by Rsp5p; required for sumoylation of septins and histone H3 variant Cse4p, a prerequisite for STUbL-mediated Ub-dependent degradation; localizes to the septin ring; acts as an adapter between E2, Ubc9p an…	1	1		1.18435	0.244101	0.063669		1.0111	0.0159265	0.88381
YDR036C	EHD3	3-hydroxyisobutyryl-CoA hydrolase; member of a family of enoyl-CoA hydratase/isomerases; non-tagged protein is detected in highly purified mitochondria in high-throughput studies; phosphorylated; mutation affects fluid-phase endocytosis	1	1		1.18422	0.243934	0.249279		1.04969	0.0699658	0.479371
YER139C	RTR1	Dual specificity protein phosphatase; dephosphorylates T1 and S5 in C-terminal domain (CTD) of RNA polymerase II largest subunit, Rpo21p; autoregulates turnover of its mRNA; has a cysteine-rich motif required for function and conserved in eukaryotes; shuttles between the nucleus and cytoplasm; RTR1 has a paralog, RTR2, that arose from the whole genome duplication	1	1		1.18397	0.243636	0.020853	1	0.871546	-0.198352	0.306133
YLR388W	RPS29A	Protein component of the small (40S) ribosomal subunit; homologous to mammalian ribosomal protein S29 and bacterial S14; RPS29A has a paralog, RPS29B, that arose from the whole genome duplication	1	1		1.18368	0.243285	0.037265	1	1.12735	0.172934	0.676786
YNL321W	VNX1	Calcium/H+ antiporter localized to endoplasmic reticulum membrane; member of calcium exchanger (CAX) family; targeted to vacuole via AP-3 pathway	1	1		1.18319	0.242681	0.154906		0.894154	-0.161405	0.219502
YPR088C	SRP54	Signal recognition particle (SRP) subunit (homolog of mammalian SRP54); contains the signal sequence-binding activity of SRP, interacts with the SRP RNA, and mediates binding of SRP to signal receptor; contains GTPase domain	1	1		1.18277	0.242164	0.147536		1.08415	0.116563	0.208687
YDR282C	MRX10	Mitochondrial inner membrane protein of unknown function; associates with mitochondrial ribosome; localizes to the inner membrane with the C terminus facing the intermembrane space; ortholog of human RMND1, mutation in which is implicated in infantile encephaloneuromyopathy and defective mitochondrial translation	1	1		1.18204	0.241279	0.128172		0.901182	-0.15011	0.231497
YIL039W	TED1	GPI-glycan remodelase; conserved phosphoesterase domain-containing protein; acts together with Emp24p/Erv25p in cargo exit from the ER; functional ortholog of mammalian GPI-glycan remodelase PGAP5; deletion confers sensitivity to 4-(N-(S-glutathionylacetyl)amino) phenylarsenoxide (GSAO)	1	1		1.18203	0.241264	0.036073	1	0.974535	-0.037214	0.686561
YDR239C	YDR239C	Protein of unknown function; may interact with ribosomes, based on co-purification experiments	1	1		1.18199	0.241215	0.154184		0.993187	-0.00986207	0.933135
YLR059C	REX2	3'-5' RNA exonuclease; involved in 3'-end processing of U4 and U5 snRNAs, 5S and 5.8S rRNAs, and RNase P and RNase MRP RNA; localized to mitochondria and null suppresses escape of mtDNA to nucleus in yme1 yme2 mutants; RNase D exonuclease; role in preventing L-A mycovirus pathogenesis	1	1		1.18178	0.240959	0.11689		1.04048	0.0572474	0.684743
YPR057W	BRR1	snRNP protein component of spliceosomal snRNPs; required for pre-mRNA splicing and snRNP biogenesis; in null mutant newly-synthesized snRNAs are destabilized and 3'-end processing is slowed	1	1		1.18139	0.24049	0.131921		1.00213	0.00307102	0.982376
YPR056W	TFB4	Subunit of TFIIH complex; involved in transcription initiation, similar to 34 kDa subunit of human TFIIH; interacts with Ssl1p	1	1		1.18047	0.239356	0.0346305	1	0.954158	-0.0677003	0.642452
YGR279C	SCW4	Cell wall protein with similarity to glucanases; targeted to vacuole via AP-3 pathway; scw4 scw10 double mutants exhibit defects in mating; SCW4 has a paralog, SCW10, that arose from the whole genome duplication	1	1		1.18028	0.239128	0.0370515	1	1.07849	0.109012	0.399529
YKL012W	PRP40	U1 snRNP protein involved in splicing; interacts with the branchpoint-binding protein during the formation of the second commitment complex	1	1		1.18016	0.238981	0.11921		1.00547	0.00786396	0.935448
YJL066C	MPM1	Mitochondrial intermembrane space protein of unknown function	1	1		1.17993	0.2387	0.155586		1.04042	0.0571685	0.598077
YNL245C	CWC25	Splicing factor required for the first step of pre-mRNA splicing; binding to the spliceosome requires Prp2p and Yju2p; heat-stable protein; has similarity to S. pombe Cwf25p	1	1		1.17913	0.237726	0.36573		0.960778	-0.057725	0.633306
YKR027W	BCH2	Member of the ChAPs (Chs5p-Arf1p-binding proteins) family; part of the exomer complex with Chs5p to mediate export of specific cargo proteins, including Chs3p, from the Golgi to the plasma membrane; BCH2 has a paralog, CHS6, that arose from the whole genome duplication	1	1		1.17875	0.237257	0.0320579	1	1.09848	0.135511	0.269011
YKR013W	PRY2	Sterol binding protein involved in the export of acetylated sterols; role in sterol export is redundant with that of PRY1; redundant role with PRY1 and PRY3 in the export of free fatty acids; may be involved in detoxification of hydrophobic compounds; secreted glycoprotein and member of the CAP protein superfamily (cysteine-rich secretory proteins (CRISP), antigen 5, and pathogenesis related 1 pr…	1	1		0.891579	-0.165566	0.313439		1.32636	0.407471	0.000346236	1
YIL140W	AXL2	Integral plasma membrane protein; required for axial budding in haploid cells; localizes to the incipient bud site and bud neck; glycosylated by Pmt4p; potential Cdc28p substrate	1	1		1.17827	0.236666	0.216322		1.13708	0.185338	0.08979
YKL038W	RGT1	Glucose-responsive transcription factor; regulates expression of several glucose transporter (HXT) genes in response to glucose; binds to promoters and acts both as a transcriptional activator and repressor; recruits Tup1p/Cyc8p to target gene promoters; RGT1 has a paralog, EDS1, that arose from the whole genome duplication	1	1		1.17826	0.236657	0.049117	1	0.980425	-0.0285206	0.812919
YBR110W	ALG1	Mannosyltransferase; involved in asparagine-linked glycosylation in the endoplasmic reticulum (ER); essential for viability; human homolog ALG1 complements yeast null mutant	1	1		1.17767	0.235939	0.30331		1.02447	0.0348786	0.69543
YIL076W	SEC28	Epsilon-COP subunit of the coatomer; regulates retrograde Golgi-to-ER protein traffic; stabilizes Cop1p, the alpha-COP and the coatomer complex; non-essential for cell growth; protein abundance increases in response to DNA replication stress	1	1		1.17734	0.235528	0.18903		1.01931	0.0275892	0.786194
YCR075W-A	EGO2	Subunit of the EGO/GSE complex; the vacuolar/endosomal membrane associated EGO/GSE complex regulates exit from rapamycin-induced growth arrest, stimulating microautophagy and sorting of Gap1p from the endosome to the plasma membrane; identified by homology to Ashbya gossypii; EGO2 has a paralog, EGO4, that arose from the whole genome duplication	1	1		1.17727	0.235446	0.200101		1.18562	0.245639	0.603433
YLR435W	TSR2	Protein with a potential role in pre-rRNA processing	1	1		1.17708	0.235215	0.577981		1.10824	0.148266	0.326149
YGR100W	MDR1	Cytoplasmic GTPase-activating protein; activates Ypt/Rab transport GTPases Ypt6p, Ypt31p and Sec4p; involved in recycling of internalized proteins and regulation of Golgi secretory function	1	1		1.17705	0.23517	0.178969		0.955445	-0.065755	0.599657
YPL053C	KTR6	Probable mannosylphosphate transferase; involved in the synthesis of core oligosaccharides in protein glycosylation pathway; facilitates the exit of Mnn4p from the ER via COPII-coated vesicles; member of the KRE2/MNT1 mannosyltransferase family; KTR6 has a paralog, KRE2, that arose from the whole genome duplication	1	1		1.17653	0.234538	0.194122		1.04204	0.0594107	0.542189
YDR377W	ATP17	Subunit f of the F0 sector of mitochondrial F1F0 ATP synthase; F1F0 ATP synthase is a large, evolutionarily conserved enzyme complex required for ATP synthesis	1	1		1.17651	0.234514	0.149313		0.995262	-0.00685197	0.966244
YOL116W	MSN1	Transcriptional activator; involved in regulation of invertase and glucoamylase expression, invasive growth and pseudohyphal differentiation, iron uptake, chromium accumulation, and response to osmotic stress; localizes to the nucleus; relative distribution to the nucleus increases upon DNA replication stress	1	1		1.17618	0.234107	0.107409		0.989444	-0.0153099	0.912036
YNL006W	LST8	Subunit of TORC1 and TORC2 involved in TOR signaling; TORC1 regulates nutrient responsive growth and TORC2 regulates plasma membrane (PM) homeostasis and cell-cycle dependent actin cytoskeleton polarization; negative regulator of Rtg1p/3p and Gln3p transcription factors and amino acid biosynthesis; binds to both Tor1p and Tor2p, regulating the integrity and kinase activity of TORC2; PM retention …	1	1		1.17599	0.233875	0.431862		1.03528	0.0500219	0.727948
YDR508C	GNP1	Broad specificity amino acid permease; high-affinity glutamine permease; major serine permease with minor contributions from paralog Agp1p; role in serine uptake impacts cellular sphingolipid homeostasis; also transports Leu, Thr, Cys, Met and Asn; expression is fully dependent on Grr1p and modulated by the Ssy1p-Ptr3p-Ssy5p (SPS) sensor of extracellular amino acids	1	1		1.17405	0.231489	0.0182526	1	1.05896	0.0826479	0.551685
YBR014C	GRX7	Cis-golgi localized monothiol glutaredoxin; more similar in activity to dithiol than other monothiol glutaredoxins; involved in the oxidative stress response; does not bind metal ions; GRX7 has a paralog, GRX6, that arose from the whole genome duplication	1	1		1.12814	0.173947	0.145336		0.908523	-0.138405	0.180905
YOR308C	SNU66	Component of the U4/U6.U5 snRNP complex; involved in pre-mRNA splicing via spliceosome; also required for pre-5S rRNA processing and may act in concert with Rnh70p; has homology to human SART-1	1	1		1.17383	0.231224	0.0181976	1	1.04235	0.0598356	0.663109
YPL225W	YPL225W	Protein of unknown function; may interact with ribosomes, based on co-purification experiments; green fluorescent protein (GFP)-fusion protein localizes to the cytoplasm; protein abundance increases in response to DNA replication stress	1	1		1.17348	0.230791	0.0601489		0.950841	-0.0727235	0.581244
YGL020C	GET1	Subunit of the GET complex; involved in insertion of tail-anchored proteins into the ER membrane; required for the retrieval of HDEL proteins from the Golgi to the ER in an ERD2 dependent fashion and for normal mitochondrial morphology and inheritance; Get1p and Get2p form an aqueous channel for protein translocation and insertion into the membrane	1	1		1.17336	0.230644	0.4449		1.06353	0.0888657	0.464328
YNL232W	CSL4	Exosome non-catalytic core component; involved in 3'-5' RNA processing and degradation in both the nucleus and the cytoplasm; predicted to contain an S1 RNA binding domain; human homolog EXOSC1 partially complements yeast csl4 null mutant, and can complement inviability of strain in which expression of CSL4 is repressed	1	1		1.17315	0.230393	0.105172		0.916077	-0.126459	0.326572
YBR269C	SDH8	Protein required for assembly of succinate dehydrogenase; interacts with flavinylated Sdh1p and may function as a chaperone for free Sdh1p, protecting its FAD cofactor from redox reactions before assembly of the complex; soluble protein of the mitochondrial matrix; respiratory defect of null mutant is functionally complemented by Drosophila and human orthologs	1	1		1.17291	0.230097	0.0288734	1	0.982819	-0.0250025	0.827628
YCL028W	RNQ1	[PIN(+)] prion, named for [PSI+] INducibility; an infectious protein conformation that is generally an ordered protein aggregate	1	1		1.17243	0.229504	0.480429		1.05066	0.071299	0.511898
YOR220W	RCN2	Protein of unknown function; green fluorescent protein (GFP)-fusion protein localizes to the cytoplasm; phosphorylated in response to alpha factor; protein abundance increases in response to DNA replication stress	1	1		1.17194	0.228897	0.0992267		0.694291	-0.526387	0.0526534
YMR074C	SDD2	Protein with homology to human PDCD5; PDCD5 is involved in programmed cell death; N-terminal region forms a conserved triple-helix bundle structure; overproduction suppresses lethality due to expression of the dominant PET9 allele AAC2-A128P; overexpression promotes H2O2-induced apoptosis; YMR074C is not an essential gene; protein abundance increases in response to DNA replication stress	1	1		1.17185	0.228789	0.13432		0.999514	-0.000701216	0.995667
YOL138C	RTC1	Subunit of SEACAT, a subcomplex of the SEA complex; Rtc1p, along with Mtc5p and Sea4p, redundantly inhibit the TORC1 inhibitory role of the Iml1p/SEACIT (Iml1p-Npr2p-Npr3p) subcomplex, a GAP for GTPase Gtr1p (EGOC subunit) in response to amino acid limitation, thereby resulting in activation of TORC1 signaling; SEA is a coatomer-related complex that associates dynamically with the vacuole; has N-…	1	1		1.17182	0.228747	0.122597		1.04516	0.0637293	0.538744
YMR158W	MRPS8	Mitochondrial ribosomal protein of the small subunit	1	1		1.1716	0.228475	0.12429		1.3035	0.38239	0.0863845
YPL135W	ISU1	Conserved protein of the mitochondrial matrix; performs a scaffolding function during assembly of iron-sulfur clusters, interacts physically and functionally with yeast frataxin (Yfh1p); ISU1 has a paralog, ISU2, that arose from the whole genome duplication; isu1 isu2 double mutant is inviable; human homolog ISCU implicated in mitochondrial myopathy, can complement isu1 isu2 double mutant	1	1		1.17158	0.228454	0.038952	1	0.96692	-0.0485312	0.644903
YDR013W	PSF1	Subunit of the GINS complex (Sld5p, Psf1p, Psf2p, Psf3p); complex is localized to DNA replication origins and implicated in assembly of the DNA replication machinery	1	1		1.17063	0.227286	0.0317907	1	0.960497	-0.0581465	0.771407
YGR038W	ORM1	Protein that mediates sphingolipid homeostasis; evolutionarily conserved, required for resistance to agents that induce unfolded protein response; Orm1p and Orm2p together control membrane biogenesis by coordinating lipid homeostasis with protein quality control; ORM1 has a paralog, ORM2, that arose from the whole genome duplication	1	1		1.17046	0.227078	0.0414643	1	1.06233	0.0872346	0.577294
YDL033C	SLM3	tRNA-specific 2-thiouridylase; responsible for 2-thiolation of the wobble base of mitochondrial tRNAs; human homolog TRMU is implicated in myoclonus epilepsy associated with ragged red fibers (MERRF), and can complement yeast null mutant	1	1		1.85604	0.892225	0.142971		1.32171	0.40241	0.0292391	1
YER019W	ISC1	Inositol phosphosphingolipid phospholipase C; hydrolyzes complex sphingolipids to produce ceramide; regulates the spindle assembly checkpoint upstream of PP2A-Cdc55; activates genes required for non-fermentable carbon source metabolism during the diauxic shift; mediates Na+ and Li+ halotolerance; activated by phosphatidylserine, cardiolipin and phosphatidylglycerol; mitochondrial outer membrane p…	1	1		1.16976	0.226219	0.0561552		0.979472	-0.0299238	0.816207
YML110C	COQ5	2-hexaprenyl-6-methoxy-1,4-benzoquinone methyltransferase; involved in ubiquinone (Coenzyme Q) biosynthesis; localizes to the matrix face of the mitochondrial inner membrane in a large complex with other ubiquinone biosynthetic enzymes; respiratory defect of the null mutant is partially complemented by human COQ5	1	1		1.16961	0.226023	0.0207458	1	1.04183	0.0591166	0.522054
YMR197C	VTI1	Protein involved in cis-Golgi membrane traffic; v-SNARE that interacts with two t-SNARES, Sed5p and Pep12p; required for multiple vacuolar sorting pathways; human homolog VTI1A can complement yeast null mutant	1	1		1.16939	0.225762	0.150914		0.875263	-0.192212	0.106525
YHR200W	RPN10	Proteasome polyubiquitin receptor; non-ATPase subunit of the 19S regulatory particle (RP) of the 26S proteasome that links the RP base to the lid; N-terminus plays a role in the assembly of the regulatory particle (RP); ubiquitin-interacting motif selectively binds to polyubiquitin chains; homolog of the mammalian S5a protein	1	1		1.16936	0.225717	0.0610624		0.973052	-0.0394115	0.685192
YOL096C	COQ3	O-methyltransferase; catalyzes two different O-methylation steps in ubiquinone (Coenzyme Q) biosynthesis; component of a mitochondrial ubiquinone-synthesizing complex; phosphoprotein	1	1		1.16933	0.22568	0.141496		0.894444	-0.160937	0.294924
YNR052C	POP2	Subunit of Ccr4-Not complex that mediates 3' to 5' mRNA deadenylation; exonuclease of the DEDD superfamily	1	1		1.16904	0.225318	0.29624		0.972494	-0.0402393	0.738346
YML121W	GTR1	Subunit of TORC1-stimulating GTPase and EGO/GSE complex; subunit of Gtr1-Gtr2 GTPase that activates TORC1 in response to amino acid stimulation; subunit of EGO/GSE vacuolar membrane complex that regulates exit from rapamycin-induced growth arrest and sorting of Gap1p; involved in phosphate transport, telomeric chromatin silencing and oxidative stress response; activated by Iml1p (GAP) subunit of …	1	1		1.16887	0.225112	0.488555		0.867421	-0.205195	0.0505023
YER048W-A	ISD11	Cysteine desulfurase (Nfs1p) activator; essential for the formation of the persulfide intermediate at the desulfurase active site during pyridoxal phosphate-dependent desulfuration of cysteine; required for mitochondrial iron-sulfur cluster biosynthesis; exclusive to eukaryotes, implicated as eukaryotic supplement to the bacterium-derived Fe-S cluster (ISC) assembly apparatus; involved in regulat…	1	1		1.16833	0.224443	0.0487847	1	0.995573	-0.00640107	0.982896
YAL003W	EFB1	Translation elongation factor 1 beta; stimulates nucleotide exchange to regenerate EF-1 alpha-GTP for the next elongation cycle; part of the EF-1 complex, which facilitates binding of aminoacyl-tRNA to the ribosomal A site; human homolog EEF1B2 can complement yeast efb1 mutants	1	1		1.16816	0.224242	0.137767		1.02214	0.0315955	0.681757
YNL272C	SEC2	Guanyl-nucleotide exchange factor for the small G-protein Sec4p; essential for post-Golgi vesicle transport and for autophagy; associates with the exocyst, via exocyst subunit Sec15p, on secretory vesicles	1	1		1.168	0.224037	0.170496		1.05266	0.0740434	0.507243
YGR081C	SLX9	Nuclear export receptor for exportin Crm1p; required for pre-rRNA processing and nuclear export of pre-40S pre-ribosomal particles; associates with the 90S pre-ribosome and 43S small ribosomal subunit precursor; interacts with U3 snoRNA; binds G-quadruplex (G4) structures in DNA; deletion mutant has synthetic fitness defect with an sgs1 deletion mutant	1	1		1.16776	0.22374	0.44374		1.13812	0.186651	0.242041
YDR343C	HXT6	High-affinity glucose transporter; member of the major facilitator superfamily, nearly identical to Hxt7p, expressed at high basal levels relative to other HXTs, repression of expression by high glucose requires SNF3; HXT6 has a paralog, HXT1, that arose from the whole genome duplication	1	1		1.17019	0.226738	0.0422073	1	1.31843	0.398822	5.66e-05	1
YDL201W	TRM8	Catalytic subunit of a tRNA methyltransferase complex; Trm8p and Trm82p comprise an enzyme that catalyzes a methyl-transfer from S-adenosyl-l-methionine to the N(7) atom of guanine at position 46 in tRNA; Trm8 lacks catalytic activity if not bound to Trm82p	1	1		1.16771	0.223687	0.214928		1.0206	0.0294202	0.803795
YGR208W	SER2	Phosphoserine phosphatase of the phosphoglycerate pathway; involved in serine and glycine biosynthesis, expression is regulated by the available nitrogen source	1	1		1.16759	0.223539	0.0244251	1	1.05793	0.0812466	0.383928
YDL128W	VCX1	Vacuolar membrane antiporter with Ca2+/H+ and K+/H+ exchange activity; involved in control of cytosolic Ca2+ and K+ concentrations; has similarity to sodium/calcium exchangers, including the bovine Na+/Ca2+,K+ antiporter	1	1		1.16745	0.223359	0.242578		0.996087	-0.00565575	0.953962
YGR258C	RAD2	Single-stranded DNA endonuclease; cleaves single-stranded DNA during nucleotide excision repair to excise damaged DNA; subunit of Nucleotide Excision Repair Factor 3 (NEF3); homolog of human XPG protein	1	1		1.16735	0.223237	0.0992685		0.846953	-0.239646	0.103099
YKL034W	TUL1	Subunit of the DSC ubiquitin ligase complex; golgi-localized RING-finger ubiquitin ligase (E3) involved in sorting polar transmembrane domain containing membrane proteins to multivesicular bodies for delivery to the vacuole; proposed involvement in the quality control of misfolded TMD containing proteins; ortholog of fission yeast dsc1	1	1		1.16721	0.223064	0.103741		0.904015	-0.145581	0.248659
YOR290C	SNF2	Catalytic subunit of the SWI/SNF chromatin remodeling complex; involved in transcriptional regulation; contains DNA-stimulated ATPase activity; functions interdependently in transcriptional activation with Snf5p and Snf6p	1	1		1.16707	0.222895	0.299052		1.01565	0.0224006	0.800896
YIL142W	CCT2	Subunit beta of the cytosolic chaperonin Cct ring complex; related to Tcp1p, required for the assembly of actin and tubulins in vivo	1	1		1.16703	0.222842	0.0679249		1.04955	0.0697666	0.445498
YML005W	TRM12	S-adenosylmethionine-dependent methyltransferase; required for wybutosine formation in phenylalanine-accepting tRNA; member of the seven beta-strand family	1	1		1.16702	0.222828	0.288199		1.0919	0.126842	0.333243
YDR005C	MAF1	Highly conserved negative regulator of RNA polymerase III; involved in tRNA processing and stability; inhibits tRNA degradation via rapid tRNA decay (RTD) pathway; binds N-terminal domain of Rpc160p subunit of Pol III to prevent closed-complex formation; regulated by phosphorylation mediated by TORC1, protein kinase A, Sch9p, casein kinase 2; localizes to cytoplasm during vegetative growth and tr…	1	1		1.16682	0.222585	0.0231224	1	1.04423	0.0624422	0.561547
YGL039W	YGL039W	Aldehyde reductase; reduces aliphatic aldehyde substrates using NADH as cofactor; shown to reduce carbonyl compounds to chiral alcohols	1	1		1.16671	0.222442	0.0664671		1.09716	0.133769	0.339174
YLR298C	YHC1	Component of the U1 snRNP complex required for pre-mRNA splicing; putative ortholog of human U1C protein, which is involved in formation of a complex between U1 snRNP and the pre-mRNA 5' splice site	1	1		1.16662	0.222337	0.336324		0.865833	-0.20784	0.154644
YHR127W	YHR127W	Protein of unknown function; localizes to the nucleus; required for asymmetric localization of Kar9p during mitosis	1	1		1.16598	0.221549	0.149639		1.00942	0.0135312	0.934942
YDR128W	MTC5	Subunit of SEACAT, a subcomplex of the SEA complex; Mtc1p, along with Rtc1p and Sea4p, redundantly inhibit the TORC1 inhibitory role of the Iml1p/SEACIT (Iml1p-Npr2p-Npr3p) subcomplex, a GAP for GTPase Gtr1p (EGOC subunit) in response to amino acid limitation, thereby resulting in activation of TORC1 signaling; SEA is a coatomer-related complex that associates dynamically with the vacuole; relati…	1	1		1.16542	0.220854	0.0377796	1	1.02283	0.0325643	0.725509
YNL070W	TOM7	Component of the TOM (translocase of outer membrane) complex; responsible for recognition and initial import steps for all mitochondrially directed proteins; promotes assembly and stability of the TOM complex	1			0.841612	-0.248773	0.0634221
YLR390W-A	CCW14	Covalently linked cell wall glycoprotein; present in the inner layer of the cell wall	1	1		1.16514	0.220508	0.280908		1.02643	0.0376363	0.747455
YOR322C	LDB19	Alpha-arrestin, Ub-ligase adaptor for Rsp5p; regulates starvation- and substrate-induced Ub-dependent endocytosis of select plasma membrane localized amino acid transporters, recruiting Rsp5p to its targets; role in basal internalization and turnover of Ste2p, mating and zygote formation; recruits Rsp5p to Ste2p via its 2 PPXY motifs; inhibited by Npr1p-mediated phosphorylation, affecting cytosol…	1	1		1.1651	0.220457	0.0637047		1.00584	0.00839654	0.926508
YKL082C	RRP14	Essential protein, constituent of 66S pre-ribosomal particles; interacts with proteins involved in ribosomal biogenesis and cell polarity; member of the SURF-6 family	1	1		1.16456	0.21978	0.221736		1.08481	0.117446	0.521284
YPL232W	SSO1	Plasma membrane t-SNARE; involved in fusion of secretory vesicles at the plasma membrane and in vesicle fusion during sporulation; forms a complex with Sec9p that binds v-SNARE Snc2p; syntaxin homolog; functionally redundant with Sso2p; SSO1 has a paralog, SSO2, that arose from the whole genome duplication	1	1		1.16452	0.21973	0.398999		0.942039	-0.0861419	0.496789
YDL189W	RBS1	Protein involved in assembly of the RNA Pol III complex; high copy suppressor of Pol III assembly mutation and psk1 psk2 mutations that confer temperature-sensitivity for galactose utilization; physically interacts with Pol III; proposed to bind single-stranded nucleic acids via its R3H domain; capable of forming the prion [VTS1+]	1	1		1.16444	0.21964	0.566484		1.03352	0.0475623	0.65521
YBR222C	PCS60	Oxalyl-CoA synthetase; capable of catalyzing conversion of oxalate to oxalyl-CoA; catalyzes first step in pathway of oxalate degradation that functions to protect yeast from inhibitory effects of oxalate; peroxisomal protein that binds mRNA; localizes to both peroxisomal peripheral membrane and matrix, expression is highly inducible by oleic acid; similar to E. coli long chain acyl-CoA synthetase	1	1	1	1.29704	0.37522	0.00665495	1	1.31582	0.395959	0.000579915	1
YIL051C	MMF1	Mitochondrial protein required for transamination of isoleucine; but not of valine or leucine; may regulate specificity of branched-chain transaminases Bat1p and Bat2p; induction of expression in response to stress is mediated by a Hog1p-regulated antisense RNA and gene looping; interacts genetically with mitochondrial ribosomal protein genes; MMF1 has a paralog, HMF1, that arose from the whole g…	1	1		1.16408	0.219194	0.0304519	1	1.00603	0.00867642	0.940266
YER009W	NTF2	Nuclear envelope protein; interacts with GDP-bound Gsp1p and with proteins of the nuclear pore to transport Gsp1p into the nucleus where it is an essential player in nucleocytoplasmic transport	1	1		1.16376	0.218789	0.0582384		1.04586	0.0646849	0.621372
YDR111C	ALT2	Catalytically inactive alanine transaminase; expression is repressed in the presence of alanine and repression is mediated by Nrg1p; ALT2 has a paralog, ALT1, that arose from the whole genome duplication	1	1		1.16351	0.218484	0.0967637		0.934058	-0.0984156	0.294694
YPR024W	YME1	Catalytic subunit of i-AAA protease complex; complex is located in mitochondrial inner membrane; responsible for degradation of unfolded or misfolded mitochondrial gene products; serves as nonconventional translocation motor to pull PNPase into intermembrane space; also has role in intermembrane space protein folding; mutation causes elevated rate of mitochondrial turnover; human homolog YME1L1 c…	1	1		1.16349	0.21846	0.0363932	1	1.0234	0.0333769	0.75126
YNL103W	MET4	Leucine-zipper transcriptional activator; responsible for regulation of sulfur amino acid pathway; requires different combinations of auxiliary factors Cbf1p, Met28p, Met31p and Met32p; feedforward loop exists in the regulation of genes controlled by Met4p and Met32p; can be ubiquitinated by ubiquitin ligase SCF-Met30p, is either degraded or maintained in an inactive state; regulates degradation …	1	1		1.16288	0.217707	0.0618939		0.974414	-0.0373939	0.745757
YDL205C	HEM3	Porphobilinogen deaminase; catalyzes the conversion of 4-porphobilinogen to hydroxymethylbilane, the third step in heme biosynthesis; localizes to the cytoplasm and nucleus; expression is regulated by Hap2p-Hap3p, but not by levels of heme; human homolog HMBS can complement yeast mutant and allow growth of haploid null after sporulation of a heterozygous diploid	1	1		1.16255	0.217294	0.117485		1.04125	0.0583211	0.634894																			1
YGR093W	DRN1	Splicing factor that modulates turnover of branched RNAs by Dbr1p; interacts with spliceosomal components and branched RNA splicing products; enhances Dbr1p debranching in vitro; conserved protein with domain organization identical from yeast to human; N-terminal homology to Dbr1p N-terminus, but Dbr1p catalytic residues not conserved; relocalizes to the cytosol in response to hypoxia	1	1		1.16232	0.21701	0.0511399		1.05559	0.0780464	0.460601
YOR330C	MIP1	Mitochondrial DNA polymerase gamma; single subunit of mitochondrial DNA polymerase in yeast, in contrast to metazoan complex of catalytic and accessory subunits; polymorphic in yeast, petites occur more frequently in some lab strains; human ortholog POLG complements yeast mip1 mutant; mutations in human POLG associated with Alpers-Huttenlocher syndrome (AHS), progressive external ophthalmoplegia …	1	1		1.16207	0.216701	0.0254611	1	0.958828	-0.0606565	0.600402
YBR046C	ZTA1	NADPH-dependent quinone reductase; GFP-tagged protein localizes to the cytoplasm and nucleus; has similarity to E. coli quinone oxidoreductase and to human zeta-crystallin	1	1		1.16147	0.215947	0.0425324	1	1.09856	0.135619	0.146924
YNL316C	PHA2	Prephenate dehydratase; catalyzes the conversion of prephanate to phenylpyruvate, which is a step in the phenylalanine biosynthesis pathway	1	1		1.16145	0.21593	0.0451359	1	0.986198	-0.0200513	0.883792
YKL180W	RPL17A	Ribosomal 60S subunit protein L17A; required for processing of 27SB pre-rRNA and formation of stable 66S assembly intermediates; copurifies with the Dam1 complex (aka DASH complex); homologous to mammalian ribosomal protein L17 and bacterial L22; RPL17A has a paralog, RPL17B, that arose from the whole genome duplication; protein abundance increases in response to DNA replication stress	1	1		1.16101	0.215374	0.0219724	1	1.1288	0.174787	0.0888333
YJL019W	MPS3	Nuclear envelope protein; required for SPB insertion, SPB duplication, Kar5p localization near the SPB and nuclear fusion; interacts with Mps2p to tether half-bridge to core SPB; N-terminal acetylation by Eco1p regulates its role in nuclear organization; localizes to the SPB half bridge and telomeres during meiosis; required with Ndj1p and Csm4p for meiotic bouquet formation and telomere-led rapi…	1	1		1.16097	0.215332	0.0204239	1	0.996859	-0.00453871	0.968311
YOL149W	DCP1	Subunit of the Dcp1p-Dcp2p decapping enzyme complex; decapping complex removes the 5' cap structure from mRNAs prior to their degradation; enhances the activity of catalytic subunit Dcp2p; regulated by DEAD box protein Dhh1p; forms cytoplasmic foci upon DNA replication stress	1	1		1.16087	0.215201	0.0322127	1	1.01053	0.0151098	0.939019
YKL029C	MAE1	Mitochondrial malic enzyme; catalyzes the oxidative decarboxylation of malate to pyruvate, which is a key intermediate in sugar metabolism and a precursor for synthesis of several amino acids	1	1		1.16079	0.215112	0.0238815	1	1.30692	0.386175	3.88e-07	1				1	1
YBR191W	RPL21A	Ribosomal 60S subunit protein L21A; homologous to mammalian ribosomal protein L21, no bacterial homolog; RPL21A has a paralog, RPL21B, that arose from the whole genome duplication	1	1		1.16045	0.21469	0.119418		1.10019	0.13775	0.222789
YPL079W	RPL21B	Ribosomal 60S subunit protein L21B; homologous to mammalian ribosomal protein L21, no bacterial homolog; RPL21B has a paralog, RPL21A, that arose from the whole genome duplication	1	1		1.16045	0.21469	0.119418		1.07477	0.104029	0.280502
YEL059C-A	SOM1	Subunit of the mitochondrial inner membrane peptidase (IMP); IMP is required for maturation of mitochondrial proteins of the intermembrane space; Som1p facilitates cleavage of a subset of substrates; contains twin cysteine-x9-cysteine motifs	1	1		1.16006	0.214199	0.0840376		0.803586	-0.315476	0.498452
YNL193W	YNL193W	Putative protein of unknown function; exhibits a two-hybrid interaction with Yhr151cp in a large-scale analysis	1	1		1.16	0.21413	0.118285		0.824279	-0.278796	0.208244
YNL306W	MRPS18	Mitochondrial ribosomal protein of the small subunit; essential for viability, unlike most other mitoribosomal proteins	1	1		1.15949	0.213491	0.147922		1.12408	0.168739	0.153344
YLR176C	RFX1	Major transcriptional repressor of DNA-damage-regulated genes; recruits repressors Tup1p and Cyc8p to their promoters; involved in DNA damage and replication checkpoint pathway; similar to a family of mammalian DNA binding RFX1-4 proteins	1	1		1.15935	0.213314	0.0966416		1.02856	0.0406204	0.786011
YLR009W	RLP24	Essential protein required for ribosomal large subunit biogenesis; associated with pre-60S ribosomal subunits; stimulates the ATPase activity of Afg2p, which is required for release of Rlp24p from the pre-60S particle; has similarity to Rpl24Ap and Rpl24Bp	1	1		1.15897	0.212847	0.0661402		1.0532	0.0747779	0.632742
YGL224C	SDT1	Pyrimidine nucleotidase; responsible for production of nicotinamide riboside and nicotinic acid riboside; overexpression suppresses the 6-AU sensitivity of transcription elongation factor S-II, as well as resistance to other pyrimidine derivatives; SDT1 has a paralog, PHM8, that arose from the whole genome duplication	1	1		1.1589	0.212754	0.225967		1.00965	0.0138605	0.926104
YML025C	YML6	Mitochondrial ribosomal protein of the large subunit; has similarity to E. coli L4 ribosomal protein and human mitoribosomal MRP-L4 protein; essential for viability, unlike most other mitoribosomal proteins	1	1		1.15879	0.212625	0.0282164	1	1.0055	0.00790899	0.940402
YGL057C	GEP7	Protein of unknown function; null mutant exhibits a respiratory growth defect and synthetic interactions with prohibitin (phb1) and gem1; authentic, non-tagged protein is detected in highly purified mitochondria in high-throughput studies	1	1		1.15839	0.21212	0.245052		0.961921	-0.0560103	0.735536
YDR228C	PCF11	mRNA 3' end processing factor; essential component of cleavage and polyadenylation factor IA (CF IA), involved in pre-mRNA 3' end processing and in transcription termination; binds C-terminal domain of largest subunit of RNA pol II (Rpo21p); required for gene looping; relocalizes to the cytosol in response to hypoxia	1	1		1.15784	0.21143	0.105071		0.881389	-0.18215	0.202847
YDR525W-A	SNA2	Protein of unknown function; has similarity to Pmp3p, which is involved in cation transport; green fluorescent protein (GFP)-fusion protein localizes to the cytoplasm in a punctate pattern	1	1		1.15774	0.211316	0.0538139		1.07468	0.10391	0.827425
R0020C	REP1	Part of the plasmid partitioning system, which ensures the equal distribution of replicated plasmid molecules to daughter cells. The plasmids exist as well-organized plasmid foci within the nucleus that stay together throughout the cell-cycle and act as entity during segregation, effetively reducing copy number to one. Plasmid partitioning requires the proteins REP1, REP2, and a cis-acting locus …	1			1.2144	0.280244	0.0677856
YNL280C	ERG24	C-14 sterol reductase; acts in ergosterol biosynthesis; mutants accumulate the abnormal sterol ignosterol (ergosta-8,14 dienol), and are viable under anaerobic growth conditions but inviable on rich medium under aerobic conditions	1	1		1.1577	0.211261	0.379937		0.907736	-0.139655	0.103146
YKL096W	CWP1	Cell wall mannoprotein that localizes to birth scars of daughter cells; linked to beta-1,3- and beta-1,6-glucan heteropolymer through phosphodiester bond; required for propionic acid resistance; targeted to vacuole via AP-3 pathway	1	1		1.30716	0.386434	0.0229201	1	1.30509	0.384146	0.00205711	1
YLR363W-A	YLR363W-A	Protein of unknown function; green fluorescent protein (GFP)-fusion protein localizes to the nucleus; relocalizes from nucleus to nucleolus upon DNA replication stress	1	1		1.15723	0.210677	0.456637		0.887523	-0.172143	0.633747
YLR168C	UPS2	Mitochondrial intermembrane space protein; involved in phospholipid metabolism; forms complex with Mdm35p that transfers phosphatidylserine from outer membrane to inner membrane for phosphatidylethanolamine synthesis; null mutant has defects in mitochondrial morphology; similar to Ups1p, Ups3p and to human PRELI; UPS2 has a paralog, UPS3, that arose from the whole genome duplication		1						1.30454	0.383543	0.00165882	1												1
YER146W	LSM5	Lsm (Like Sm) protein; part of heteroheptameric complexes (Lsm2p-7p and either Lsm1p or 8p): cytoplasmic Lsm1p complex involved in mRNA decay; nuclear Lsm8p complex part of U6 snRNP and possibly involved in processing tRNA, snoRNA, and rRNA	1	1		1.15679	0.21013	0.195681		1.01623	0.0232278	0.940496
YDR337W	MRPS28	Mitochondrial ribosomal protein of the small subunit	1	1		1.15634	0.20956	0.0257142	1	1.02744	0.0390553	0.754521
YKR066C	CCP1	Mitochondrial cytochrome-c peroxidase; degrades reactive oxygen species in mitochondria; acts as hydrogen peroxide sensor in mitochondria, involved in the response to oxidative stress	1	1		1.01983	0.0283223	0.710187		0.927671	-0.108315	0.425794
YMR029C	FAR8	Protein involved in recovery from arrest in response to pheromone; acts in a cell cycle arrest recovery pathway independent from Far1p; interacts with Far3p, Far7p, Far9p, Far10p, and Far11p	1	1		1.15537	0.208359	0.148315		0.921516	-0.117919	0.297605
YKL133C	RCI50	Mitochondrial protein of unknown function; not required for growth of cells lacking the mitochondrial genome; SWAT-GFP and mCherry fusion proteins localize to the mitochondria; YKL133C has a paralog, MGR3, that arose from the whole genome duplication	1	1		1.1553	0.208263	0.299672		0.828319	-0.271742	0.0848841
YDR155C	CPR1	Cytoplasmic peptidyl-prolyl cis-trans isomerase (cyclophilin); catalyzes the cis-trans isomerization of peptide bonds N-terminal to proline residues; binds the drug cyclosporin A; N-terminally propionylated in vivo; protein abundance increases in response to DNA replication stress	1	1		1.15472	0.207542	0.0331331	1	0.936964	-0.0939343	0.368449
YJL133W	MRS3	Iron transporter, mediates Fe2+ transport across inner mito membrane; mitochondrial carrier family member; active under low-iron conditions; may transport other cations; MRS3 has a paralog, MRS4, that arose from the whole genome duplication	1	1		1.15461	0.207411	0.229107		0.88271	-0.179988	0.322544
YKR049C	FMP46	Putative redox protein containing a thioredoxin fold; the authentic, non-tagged protein is detected in highly purified mitochondria in high-throughput studies	1	1		1.15451	0.207277	0.173667		0.922423	-0.1165	0.391153
YLR390W	ECM19	Protein of unknown function; the authentic, non-tagged protein is detected in highly purified mitochondria in high-throughput studies	1	1		1.15411	0.206787	0.0646667		0.926057	-0.110827	0.669087
YDR440W	DOT1	Nucleosomal histone H3-Lys79 methylase; methylation is required for telomeric silencing, meiotic checkpoint control, and DNA damage response; single DOT1 gene produces two Dot1p isoforms from alternative translation start sites as a result of leaky scanning by the ribosome	1	1		1.15339	0.205885	0.171874		1.10382	0.142505	0.219618
YJL201W	ECM25	Endocytic site protein required for stress-induced cell elongation; may link the polarization signal with the endocytic machinery to facilitate adaptive morphogenesis under conditions of stress; interacts with the polarity regulator Cdc42p, the SH3 domains of actin patch components and actin filaments; contains a Rho-GAP domain lacking the catalytic arginine finger, PXXP motifs and an xACT (F-act…	1	1		1.15332	0.205789	0.180536		1.18773	0.248205	0.0921199
YJL095W	BCK1	MAPKKK acting in the protein kinase C signaling pathway; the kinase C signaling pathway controls cell integrity; upon activation by Pkc1p phosphorylates downstream kinases Mkk1p and Mkk2p; MAPKKK is an acronym for mitogen-activated protein (MAP) kinase kinase kinase	1	1		1.15316	0.205595	0.403477		1.01198	0.0171772	0.860285
YGR169C	PUS6	tRNA:pseudouridine synthase; catalyzes the conversion of uridine to pseudouridine at position 31 in cytoplasmic and mitochondrial tRNAs; mutation of Asp168 to Ala abolishes enzyme activity; not essential for viability	1	1		1.15286	0.20522	0.385345		1.07869	0.109276	0.432857
YGR024C	THG1	tRNAHis guanylyltransferase; adds a guanosine residue to the 5' end of tRNAH is after transcription and RNase P cleavage; can also catalyze reverse (3'-5') polymerization with certain substrates in a template-dependent reaction; couples nuclear division and migration to cell budding and cytokinesis; essential enzyme conserved among eukaryotes	1	1		1.15276	0.205089	0.0674903		1.01984	0.0283467	0.781222
YGL111W	NSA1	Constituent of 66S pre-ribosomal particles; involved in 60S ribosomal subunit biogenesis	1	1		1.15257	0.20485	0.122099		1.1088	0.149002	0.298066
YPL219W	PCL8	Cyclin; interacts with Pho85p cyclin-dependent kinase (Cdk) to phosphorylate and regulate glycogen synthase, also activates Pho85p for Glc8p phosphorylation; PCL8 has a paralog, PCL10, that arose from the whole genome duplication	1	1		1.15221	0.204405	0.098745		0.862826	-0.212859	0.266163
YDL065C	PEX19	Chaperone and import receptor for newly-synthesized class I PMPs; binds peroxisomal membrane proteins (PMPs) in the cytoplasm and delivers them to the peroxisome for subsequent insertion into the peroxisomal membrane; interacts with Myo2p and contributes to peroxisome partitioning	1	1	1	1.15188	0.203991	0.0291458	1	0.954331	-0.0674385	0.496736
YOL006C	TOP1	Topoisomerase I; nuclear enzyme that relieves torsional strain in DNA by cleaving and re-sealing the phosphodiester backbone; relaxes both positively and negatively supercoiled DNA; functions in replication, transcription, and recombination; role in processing ribonucleoside monophosphates in genomic DNA into irreversible single-strand breaks; enzymatic activity and interaction with Nsr1p are neg…	1	1		1.15174	0.203813	0.107952		1.04528	0.0638898	0.587216
YKR096W	ESL2	hEST1A/B (SMG5/6)-like protein; contributes to environment-sensing adaptive gene expression responses; Esl2p and Esl1p contain a 14-3-3-like domain and a putative PilT N-terminus ribonuclease domain; interacts with Pex14p; may interact with ribosomes, based on co-purification experiments; green fluorescent protein (GFP)-fusion protein localizes to the nucleus and cytoplasm; ESL2 has a paralog, ES…	1	1		1.15173	0.203798	0.231413		0.930976	-0.103184	0.338801
YBR081C	SPT7	Subunit of the SAGA transcriptional regulatory complex; involved in proper assembly of the complex; also present as a C-terminally truncated form in the SLIK/SALSA transcriptional regulatory complex	1	1		1.15103	0.202924	0.0347968	1	0.989719	-0.0149098	0.864898
YKL010C	UFD4	Ubiquitin-protein ligase (E3); interacts with Rpt4p and Rpt6p, two subunits of the 19S particle of the 26S proteasome; involved in K29-linked ubiquitin-dependent protein catabolism, including ubiquitin fusion proteins; relative distribution to the nucleus increases upon DNA replication stress	1	1		1.15098	0.202859	0.157366		0.975265	-0.0361343	0.720408
YMR032W	HOF1	F-BAR protein that regulates actin cytoskeleton organization; binds and bundles actin filaments, linking them to septins; required for cytokinesis, actin cable organization, and secretory vesicle trafficking; regulates actomyosin ring dynamics and septin localization; N-term. half controls cell size and actin cable levels, while the C-term. half controls actin cable organization, inhibiting Bnr1p…		1						1.29722	0.375427	0.0285885	1
YAL036C	RBG1	Member of the DRG family of GTP-binding proteins; associates with translating ribosomes; interacts with Tma46p, Ygr250cp, Gir2p and Yap1p via two-hybrid; localizes to cytosol and peroxisomes	1	1	1	1.15089	0.202745	0.122078		1.12398	0.168614	0.113195
YLR058C	SHM2	Cytosolic serine hydroxymethyltransferase; converts serine to glycine plus 5,10 methylenetetrahydrofolate; major isoform involved in generating precursors for purine, pyrimidine, amino acid, and lipid biosynthesis	1	1		1.15084	0.202685	0.0384125	1	1.21606	0.282216	0.0534413
YLR084C	RAX2	Protein required for the maintenance of bud site selection; localizes; localization to the bud neck and previous sites of cell division (bud scars; cytokinesis remnants (CRMs)) is interdependent with Rax2p; required with Rax1p to anchor both Nba1p and Nis1p to CRMs where a Cdc42p inhibitory zone is established preventing repolarization of cells at previous division sites; RAX2 mRNA stability is r…	1	1		1.1505	0.202266	0.167953		1.05667	0.0795265	0.492829
YMR280C	CAT8	Zinc cluster transcriptional activator; necessary for derepression of a variety of genes under non-fermentative growth conditions, active after diauxic shift, binds carbon source responsive elements; relative distribution to the nucleus increases upon DNA replication stress	1	1		1.15007	0.201716	0.0452256	1	0.946446	-0.0794083	0.5723
YGR001C	EFM5	S-adenosylmethionine-dependent lysine methyltransferase; involved in the trimethylation of eEF1A (Tef1p/Tef2p) at lysine 79; green fluorescent protein (GFP)-fusion protein localizes to the cytoplasm; required for replication of Brome mosaic virus in budding yeast; expresses a circular RNA; originally misclassified as a N-6-adenine specific DNA methyltransferase based on sequence similarity; both …	1	1		1.14996	0.201587	0.101847		1.01606	0.0229798	0.827649
YAL061W	BDH2	Putative medium-chain alcohol dehydrogenase with similarity to BDH1; transcription induced by constitutively active PDR1 and PDR3	1	1		1.14991	0.201518	0.227185		0.54341	-0.879886	0.055869
YOR196C	LIP5	Protein involved in biosynthesis of the coenzyme lipoic acid; has similarity to E. coli lipoic acid synthase	1	1		1.14953	0.201046	0.0929		1.00892	0.0128135	0.883251
YML046W	PRP39	U1 snRNP protein involved in splicing; contains multiple tetriatricopeptide repeats	1	1		1.14925	0.20069	0.392632		0.98589	-0.0205012	0.863054
YDR192C	NUP42	FG-nucleoporin component of central core of the nuclear pore complex; also part of the nuclear pore complex (NPC) cytoplasmic filaments; contributes directly to nucleocytoplasmic transport and maintenance of the NPC permeability barrier and is involved in gene tethering at the nuclear periphery; interacts with Gle1p; human homolog NUP42 can complement yeast mutant	1	1		1.14907	0.200461	0.46453		1.02247	0.0320547	0.849216
YMR194C-B	CMC4	Protein that localizes to the mitochondrial intermembrane space; localizes via the Mia40p-Erv1p system; contains twin cysteine-x(9)-cysteine motifs	1	1		1.14866	0.199949	0.0253184	1	1.06677	0.093251	0.88293
YOR352W	TFB6	Subunit of TFIIH complex; facilities dissociation of the Ssl2p helices from TFIIH; expression levels regulated by Arg5,6p; green fluorescent protein (GFP)-fusion protein localizes to the cytoplasm and nucleus	1	1		1.14861	0.199883	0.299962		0.93926	-0.0904028	0.634505
YBR026C	ETR1	2-enoyl thioester reductase; member of the medium chain dehydrogenase/reductase family; localized to mitochondria, where it has a probable role in fatty acid synthesis; human MECR functionally complements the respiratory growth defect of the null mutant	1	1		1.14814	0.1993	0.0355942	1	0.931841	-0.101845	0.345117												1
YIR032C	DAL3	Ureidoglycolate lyase; converts ureidoglycolate to glyoxylate and urea in the third step of allantoin degradation; expression is sensitive to nitrogen catabolite repression; this enzyme is sometimes referred to 'ureidoglycolate hydrolase' but should not be confused with the Arabidopsis thaliana ureidoglycolate hydrolase enzyme which converts ureidoglycolate to glyoxylate, ammonia and carbon dioxi…	1	1		1.14742	0.198394	0.439595		0.956066	-0.0648181	0.742333
YHR166C	CDC23	Subunit of the Anaphase-Promoting Complex/Cyclosome (APC/C); APC/C is a ubiquitin-protein ligase required for degradation of anaphase inhibitors, including mitotic cyclins, during the metaphase/anaphase transition	1	1		1.14724	0.198171	0.225361		1.07742	0.107576	0.498154
YDR266C	HEL2	RING finger ubiquitin ligase (E3); subunit of ribosome-associated quality control trigger complex (RQT); involved in ubiquitination and degradation of excess histones; interacts with Ubc4p and Rad53p; required to trigger ribosome-associated quality control (RQC) and canonical no-go decay; ubiquitinates Rps20 and Rps3; binds to ribosomal RNA, mRNA and tRNA	1	1		1.14683	0.197653	0.10476		1.09334	0.128748	0.283095
YLR208W	SEC13	Structural component of 3 complexes; subunit of the Nup84p nuclear pore subcomplex that contributes to nucleocytoplasmic transport and NPC biogenesis; subunit of the COPII vesicle coat required for ER-to-Golgi transport; subunit of SEACAT, a subcomplex of the coatomer-related, vacuolar-associated SEA complex, that inhibits the TORC1 inhibitory role of SEACIT (Iml1p-Npr2p-Npr3p), a GAP for Gtr1p, …	1	1		1.14673	0.197527	0.100843		0.996473	-0.00509772	0.963584
YIL097W	FYV10	Subunit of GID complex; involved in proteasome-dependent catabolite inactivation of gluconeogenic enzymes FBPase, PEPCK, and c-MDH; forms dimer with Rmd5p that is then recruited to GID Complex by Gid8p; contains a degenerate RING finger motif needed for GID complex ubiquitin ligase activity in vivo, as well as CTLH and CRA domains; plays role in anti-apoptosis; required for survival upon exposure…	1	1		1.14646	0.197187	0.315903		0.85223	-0.230686	0.298269							1
YJL178C	ATG27	Type I membrane protein involved in autophagy and the Cvt pathway; targeted to vacuole via AP-3 pathway	1	1		1.14628	0.196963	0.106819		0.987622	-0.0179698	0.852173
YGL018C	JAC1	Specialized J-protein that functions in Fe-S cluster biogenesis; functions with Hsp70 in Fe-S cluster biogenesis in mitochondria; involved in iron metabolism; contains a J domain typical to J-type chaperones; localizes to the mitochondrial matrix	1	1		1.14612	0.196763	0.195548		1.19305	0.254651	0.175789
YML094W	GIM5	Subunit of the heterohexameric cochaperone prefoldin complex; prefoldin binds specifically to cytosolic chaperonin and transfers target proteins to it; prefoldin complex also localizes to chromatin of actively transcribed genes in the nucleus and facilitates transcriptional elongation	1	1		1.14612	0.196758	0.0471941	1	1.06293	0.088048	0.542884
YIL070C	MAM33	Acidic protein of the mitochondrial matrix; binds unassembled large subunit proteins during ribosome assembly; subunit of a complex containing Mrx6p, Pim1p, and Pet20p that may regulate mtDNA replication; related to the human complement receptor gC1q-R	1	1		1.14581	0.196374	0.0570495		1.12985	0.176133	0.124813
YOL011W	PLB3	Phospholipase B (lysophospholipase) involved in lipid metabolism; hydrolyzes phosphatidylinositol and phosphatidylserine and displays transacylase activity in vitro; PLB3 has a paralog, PLB1, that arose from the whole genome duplication	1	1		1.14564	0.196155	0.0735642		0.880615	-0.183416	0.316676											1
YCL036W	GFD2	Protein of unknown function; identified as a high-copy suppressor of a dbp5 mutation; GFD2 has a paralog, YDR514C, that arose from the whole genome duplication		1						1.29664	0.374773	0.0463905	1
YOL031C	SIL1	Nucleotide exchange factor for the ER lumenal Hsp70 chaperone Kar2p; required for protein translocation into the endoplasmic reticulum (ER); homolog of Yarrowia lipolytica SLS1; GrpE-like protein	1	1		1.14544	0.195899	0.249216		0.905363	-0.143432	0.415095
YIL149C	MLP2	Myosin-like protein associated with the nuclear envelope; nuclear basket protein that connects the nuclear pore complex with the nuclear interior; involved in the Tel1p pathway that controls telomere length; MLP2 has a paralog, MLP1, that arose from the whole genome duplication	1	1		1.14519	0.195581	0.0430802	1	1.03862	0.0546694	0.52531
YJR084W	YJR084W	Protein that forms a complex with Thp3p; may have a role in transcription elongation and/or mRNA splicing; identified as a COP9 signalosome component but phenotype and interactions suggest it may not be involved with the signalosome	1	1		1.14514	0.195524	0.0785806		0.993453	-0.00947575	0.933419
YHR006W	STP2	Transcription factor; activated by proteolytic processing in response to signals from the SPS sensor system for external amino acids; activates transcription of amino acid permease genes; STP2 has a paralog, STP1, that arose from the whole genome duplication	1	1		1.14513	0.195508	0.277892		0.926767	-0.109721	0.359139
YNL113W	RPC19	RNA polymerase subunit AC19; common to RNA polymerases I and III	1	1		1.14483	0.195128	0.302928		1.04848	0.0683043	0.726235
YLR285W	NNT1	S-adenosylmethionine-dependent methyltransferase; novel N-terminal protein methyltransferase that trimethylates the N-terminal glycine residue (G2) and also dimethylates lysine (K3) on elongation factor eEF1A (Tef1p/Tef2p); has a role in rDNA silencing and in lifespan determination	1	1		0.27953	-1.83892	0.145924		1.29621	0.374296	0.0122769	1
YBL042C	FUI1	High affinity uridine permease, localizes to the plasma membrane; also mediates low but significant transport of the cytotoxic nucleoside analog 5-fluorouridine; not involved in uracil transport; relative distribution to the vacuole increases upon DNA replication stress	1	1		0.942929	-0.0847795	0.398553		1.29616	0.374248	0.0201974	1													1
YOR357C	SNX3	Sorting nexin for late-Golgi enzymes; required to maintain late-Golgi resident enzymes in their proper location by recycling molecules from the prevacuolar compartment; contains a PX domain and sequence similarity to human Snx3p	1	1		1.14404	0.194141	0.249144		1.06824	0.0952308	0.659759
YDL120W	YFH1	Mitochondrial matrix iron chaperone; oxidizes and stores iron; interacts with Isu1p to promote Fe-S cluster assembly; mutation results in multiple Fe/S-dependent enzyme deficiencies; human frataxin homolog FXN is mutated in Friedrich's ataxia; human FTL gene can complement yeast yfh1 null mutant	1	1		1.14383	0.193875	0.075559		1.10687	0.146491	0.258867
YJL082W	IML2	Protein required for clearance of inclusion bodies; localizes to the inclusion bodies formed under protein misfolding stress; the authentic, non-tagged protein is detected in highly purified mitochondria in high-throughput studies; protein abundance increases in response to DNA replication stress; IML2 has a paralog, YKR018C, that arose from the whole genome duplication	1	1		1.1437	0.193709	0.166867		0.860863	-0.216145	0.0783438
YNL035C	YNL035C	Nuclear protein of unknown function; relocalizes to the cytosol in response to hypoxia; contains WD-40 domains; not an essential gene; protein abundance increases in response to DNA replication stress	1	1		1.14362	0.193608	0.190901		1.06537	0.0913603	0.508918
YHR100C	GEP4	Mitochondrial phosphatidylglycerophosphatase (PGP phosphatase); dephosphorylates phosphatidylglycerolphosphate to generate phosphatidylglycerol, an essential step during cardiolipin biosynthesis; null mutant is sensitive to tunicamycin, DTT	1	1		1.14323	0.193113	0.0834656		1.07455	0.103728	0.526942
YER073W	ALD5	Mitochondrial aldehyde dehydrogenase; involved in regulation or biosynthesis of electron transport chain components and acetate formation; activated by K+; utilizes NADP+ as the preferred coenzyme; constitutively expressed	1	1		1.06251	0.0874754	0.242039		1.2917	0.369273	0.0183159	1
YPL181W	CTI6	Component of the Rpd3L histone deacetylase complex; relieves transcriptional repression by binding to the Cyc8p-Tup1p corepressor and recruiting the SAGA complex to the repressed promoter; contains a PHD finger domain	1	1		1.14304	0.192874	0.0572217		1.04616	0.0651049	0.499379
YOL063C	CRT10	Protein required for the degradation of mutant 25S rRNAs; functions in Mms1 pathway of nonfunctional 25S rRNA decay; expression induced by DNA damage and null mutations confer increased resistance to hydroxyurea; N-terminal region has a leucine repeat and a WD40 repeat	1	1		1.14263	0.192364	0.127102		0.989714	-0.0149168	0.907357
YPR168W	NUT2	Subunit of the RNA polymerase II mediator complex; conserved from yeast to human; associates with core polymerase subunits to form the RNA polymerase II holoenzyme; required for transcriptional activation and has a role in basal transcription; protein abundance increases in response to DNA replication stress	1	1		1.14246	0.192147	0.0357555	1	1.05412	0.0760451	0.713702
YFL034C-A	RPL22B	Ribosomal 60S subunit protein L22A; required for translation of long 5' UTR of IME1 mRNA and meiotic entry; autoregulates splicing of its pre-m-RNA; homologous to mammalian ribosomal protein L22, no bacterial homolog; RPL22B has a paralog, RPL22A, that arose from the whole genome duplication	1	1		1.14241	0.192076	0.644293		1.05467	0.07679	0.69483
YGL030W	RPL30	Ribosomal 60S subunit protein L30; involved in pre-rRNA processing in the nucleolus; autoregulates splicing of its transcript; homologous to mammalian ribosomal protein L30, no bacterial homolog	1	1		1.14233	0.191975	0.338718		1.11898	0.162183	0.426406
YBR200W	BEM1	Protein containing SH3-domains; involved in establishing cell polarity and morphogenesis; functions as a scaffold protein for complexes that include Cdc24p, Ste5p, Ste20p, and Rsr1p	1	1		1.1421	0.19169	0.0292275	1	0.911863	-0.133111	0.22147
YPL118W	MRP51	Mitochondrial ribosomal protein of the small subunit; MRP51 exhibits genetic interactions with mutations in the COX2 and COX3 mRNA 5'-untranslated leader sequences	1	1		1.14185	0.191378	0.0396865	1	1.06781	0.0946514	0.302379
YMR244C-A	COA6	Protein involved in cytochrome c oxidase (Complex IV) assembly; involved in delivery of copper to Complex IV; also required for efficient formation of respiratory supercomplexes comprised of Complexes III and IV; localizes to the mitochondrial intermembrane space; ortholog implicated in cardiac defects in zebrafish and human; transcription is induced in response to the DNA-damaging agent MMS; pro…	1	1		1.1414	0.190809	0.0738307		1.18432	0.244065	0.266425
YDR507C	GIN4	Protein kinase involved in bud growth and assembly of the septin ring; proposed to have kinase-dependent and kinase-independent activities; negatively regulates Fpk1p kinase that stimulates phospholipid flippases Dnf1p and Dnf2p; undergoes autophosphorylation; similar to Hsl1p; GIN4 has a paralog, KCC4, that arose from the whole genome duplication	1	1		1.1414	0.190805	0.163852		1.19939	0.262306	0.0629787
YEL071W	DLD3	2-hydroxyglutarate transhydrogenase, and minor D-lactate dehydrogenase; converts D-2-hydroxyglutarate (D-2HG), an oncometabolite, to alpha-ketoglutarate in the presence of FAD, with concomitant reduction of pyruvate to D-lactate; minor lactate dehydrogenase activity; component of the retrograde regulon that consists of genes whose expression are stimulated by damage to mitochondria and reduced in…	1	1		1.14135	0.190738	0.178718		0.897346	-0.156263	0.301884
YIR003W	AIM21	Subunit of a complex that associates with actin filaments; forms a complex with Tda2p that inhibits barbed end F-actin assembly; elevates actin monomer pools to increase endocytotic efficiency and to regulate the distribution of actin between cables and patches; Aim21p/Tda2p forms a larger complex with actin capping proteins Cap1p and Cap2p; involved in mitochondrial migration along actin filamen…	1	1		1.14112	0.190456	0.13651		0.998321	-0.0024241	0.982767
YJR057W	CDC8	Nucleoside monophosphate and nucleoside diphosphate kinase; functions in the de novo biosynthesis of pyrimidine deoxyribonucleotides; thymidylate/uridylate kinase that converts nucleoside monophosphates, dTMP and dUMP to nucleoside diphosphates, dTDP and dUDP; nucleoside diphosphate kinase that converts nucleoside diphosphates, dTDP and dUDP to dTTP and dUTP; essential for mitotic and meiotic DNA…	1	1		1.1411	0.190422	0.0427356	1	1.15518	0.208123	0.236841
YHL033C	RPL8A	Ribosomal 60S subunit protein L8A; required for processing of 27SA3 pre-rRNA to 27SB during assembly of large subunit; binds Domain I of 25S, 5.8 S rRNAs; mutation results in decreased amounts of free 60S subunits; RPL8A has paralog RPL8B from whole genome duplication; RPL8A or RPL8B ribosomes not functionally interchangeable; proportions of Rpl8ap, Rpl8bp in 80S ribosome differ in glucose and gl…	1	1		1.28162	0.357968	0.0623714		1.28364	0.360239	0.0115684	1
YMR282C	AEP2	Mitochondrial protein; likely involved in translation of the mitochondrial OLI1 mRNA; exhibits genetic interaction with the OLI1 mRNA 5'-untranslated leader	1	1		1.14052	0.189687	0.098673		1.05507	0.0773404	0.489428
YGR086C	PIL1	Eisosome core component involved in endocytosis; mitochondria phosphoprotein that localizes to the outer membrane and is involved in maintaining mitochondrial morphology and mitophagy; phosphorylated (T233) upon Pkc1p hyperactivation in a Slt2p MAPK-dependent fashion; null mutant shows activation of Pkc1p/Ypk1p stress resistance pathways; BAR domain family member; protein increases in abundance a…	1	1		1.14051	0.189681	0.0412011	1	1.01231	0.0176508	0.876429
YPR174C	CSA1	Protein of unknown function; green fluorescent protein (GFP)-fusion protein localizes to the nuclear periphery; potential Cdc28p substrate; binds phosphatidylinositols and phosphatidylethanolamine in a large-scale study; relative distribution to foci at the nuclear periphery increases upon DNA replication stress; YPR174C has a paralog, NBP1, that arose from the whole genome duplication	1	1		1.14041	0.189557	0.268756		1.10312	0.141595	0.446227
YDR014W	RAD61	Subunit of a complex that inhibits sister chromatid cohesion; also negatively regulates chromosome condensation; inhibited by Eco1p-acetylated cohesin subunits Smc3p and Mcd1p; binds Smc3p ATPase head of cohesin; related to the human Wapl protein that controls the association of cohesin with chromatin	1	1		1.14021	0.189305	0.380721		1.0108	0.0155023	0.92512
YMR149W	SWP1	Delta subunit of the oligosaccharyl transferase glycoprotein complex; complex is required for N-linked glycosylation of proteins in the endoplasmic reticulum	1	1		1.13997	0.189	0.213744		0.942805	-0.084968	0.386034
YML091C	RPM2	Protein subunit of mitochondrial RNase P; has roles in nuclear transcription, cytoplasmic and mitochondrial RNA processing, and mitochondrial translation; distributed to mitochondria, cytoplasmic processing bodies, and the nucleus	1	1		1.13987	0.188864	0.14597		1.05547	0.0778849	0.358632
YML009C	MRPL39	Mitochondrial ribosomal protein of the large subunit	1	1		1.13981	0.188792	0.433744		1.33519	0.417049	0.21704
YKL005C	BYE1	Negative regulator of transcription elongation; contains a TFIIS-like domain that associates with chromatin and a PHD domain that interacts with H3K4me3; multicopy suppressor of temperature-sensitive ess1 mutations, binds RNA polymerase II large subunit	1	1		1.13959	0.188513	0.0974487		0.880799	-0.183115	0.190221
YOR316C	COT1	Vacuolar transporter that mediates zinc transport into vacuole; overexpression confers resistance to cobalt and rhodium; targeted to vacuole via AP-3 pathway; protein abundance increases in response to DNA replication stress; COT1 has a paralog, ZRC1, that arose from the whole genome duplication	1	1		1.13933	0.188184	0.15802		1.06677	0.0932425	0.330977
YMR098C	ATP25	Protein that associates with mitochondrial ribosome; required for the stability of Oli1p (Atp9p) mRNA; also required for the Oli1p ring formation; YMR098C is not an essential gene	1	1		1.13884	0.18756	0.0526957		0.983575	-0.0238937	0.831257
YDR444W	YDR444W	Putative hydrolase acting on ester bonds	1	1		1.13844	0.187064	0.0310468	1	1.11139	0.15237	0.193984
YDR272W	GLO2	Cytoplasmic glyoxalase II; catalyzes the hydrolysis of S-D-lactoylglutathione into glutathione and D-lactate; GLO2 has a paralog, GLO4, that arose from the whole genome duplication	1	1		1.1382	0.186753	0.0410063	1	0.980743	-0.0280525	0.778911
YLR222C	UTP13	Nucleolar protein; component of the small subunit (SSU) processome containing the U3 snoRNA that is involved in processing of pre-18S rRNA	1	1		1.13816	0.186706	0.0378933	1	1.12329	0.167727	0.203014
YPL103C	FMP30	Protein with a role in maintaining mitochondrial morphology; also involved in maintaining normal cardiolipin levels; mitochondrial inner membrane protein; proposed to be involved in N-acylethanolamine metabolism; related to mammalian N-acylPE-specific phospholipase D	1	1		1.13813	0.186671	0.36996		1.20035	0.26345	0.148508
YDR486C	VPS60	Protein involved in late endosome to vacuole transport; cytoplasmic and vacuolar membrane protein; required for normal filament maturation during pseudohyphal growth; may function in targeting cargo proteins for degradation; interacts with Vta1p	1	1		1.13812	0.186654	0.181738		0.992706	-0.0105613	0.922802
YDL148C	NOP14	Nucleolar protein; forms a complex with Noc4p that mediates maturation and nuclear export of 40S ribosomal subunits; also present in the small subunit processome complex, which is required for processing of pre-18S rRNA	1	1		1.10295	0.141362	0.108529		1.28236	0.358798	0.0473337	1
YOR145C	PNO1	Essential nucleolar protein required for pre-18S rRNA processing; interacts with Dim1p, an 18S rRNA dimethyltransferase, and also with Nob1p, which is involved in proteasome biogenesis; contains a KH domain	1	1		1.13772	0.186144	0.154966		1.11445	0.156329	0.210143
YMR023C	MSS1	Mitochondrial protein; forms a heterodimer complex with Mto1p that performs the 5-carboxymethylaminomethyl modification of the wobble uridine base in mitochondrial tRNAs; similar to human GTPBP3	1	1		1.13737	0.185707	0.26942		0.929607	-0.105307	0.43556
YBR132C	AGP2	Plasma membrane regulator of high affinity polyamine and carnitine transport; has similarity to transporters but lacks transport activity; may act as a sensor that transduces environmental signals; has a positive or negative regulatory effect on transcription of many transporter genes; null mutant is cycloheximide (CHX) resistant; ubiquitinated Agp2p is rapidly degraded in a Brp1p-dependent manne…	1	1		1.13717	0.185453	0.0773901		0.858876	-0.219479	0.135386				1												1
YIL019W	FAF1	Protein required for pre-rRNA processing; also required for 40S ribosomal subunit assembly		1						1.27761	0.353453	0.0210499	1
YKL112W	ABF1	DNA binding protein with possible chromatin-reorganizing activity; involved in transcriptional activation, gene silencing, and DNA replication and repair	1	1		1.13686	0.185056	0.0470895	1	1.03212	0.0456069	0.659138
YHR103W	SBE22	Protein involved in bud growth; involved in the transport of cell wall components from the Golgi to the cell surface; similar in structure and functionally redundant with Sbe2p; SBE22 has a paralog, SBE2, that arose from the whole genome duplication	1	1		1.13664	0.184777	0.378445		0.975426	-0.0358957	0.783135
YLR143W	DPH6	Diphthamide synthetase; catalyzes the last amidation step of diphthamide biosynthesis using ammonium and ATP; evolutionarily conserved in eukaryotes; dph6 mutants exhibit diphthine accumulation and resistance to sordarin, which is indicative of defects in diphthamide formation on EF2; green fluorescent protein (GFP)-tagged protein localizes to the cytoplasm; DPH6/YLR143W is not an essential gene	1	1		1.13606	0.18404	0.0399987	1	0.982426	-0.025579	0.822747
YLR218C	COA4	Twin Cx(9)C protein involved in cytochrome c oxidase organization; organization includes assembly or stability; localizes to the mitochondrial intermembrane space via the Mia40p-Erv1p system; interacts genetically with CYC1 and with cytochrome c oxidase assembly factors; mutation can be complemented by human COA4	1	1		1.13585	0.183772	0.0982931		0.830271	-0.268345	0.142007
YDL106C	PHO2	Homeobox transcription factor; regulatory targets include genes involved in phosphate metabolism; binds cooperatively with Pho4p to the PHO5 promoter; phosphorylation of Pho2p facilitates interaction with Pho4p; relocalizes to the cytosol in response to hypoxia	1	1		1.13574	0.183635	0.0529153		1.13183	0.178651	0.211843
YNL139C	THO2	Subunit of the THO complex; THO is required for efficient transcription elongation and involved in transcriptional elongation-associated recombination; required for LacZ RNA expression from certain plasmids	1	1		1.13554	0.183379	0.0455583	1	1.0658	0.0919346	0.389209
YGR155W	CYS4	Cystathionine beta-synthase; catalyzes synthesis of cystathionine from serine and homocysteine, the first committed step in cysteine biosynthesis; responsible for hydrogen sulfide generation; advances passage through START by promoting cell growth which requires catalytic activity, and reducing critical cell size independent of catalytic activity; mutations in human ortholog CBS cause homocystinu…	1	1		1.13549	0.183317	0.0763243		1.00051	0.000740909	0.995353
Q0045	COX1	Subunit I of cytochrome c oxidase (Complex IV); Complex IV is the terminal member of the mitochondrial inner membrane electron transport chain; one of three mitochondrially-encoded subunits; number of introns in different strains varies from 2 to 8, with most strains having 4-6 introns	1	1		1.13547	0.183287	0.392406		0.966161	-0.0496646	0.892356
YPR113W	PIS1	Phosphatidylinositol synthase; required for biosynthesis of phosphatidylinositol, which is a precursor for polyphosphoinositides, sphingolipids, and glycolipid anchors for some of the plasma membrane proteins	1	1		0.751049	-0.413021	0.0464096	1	1.27749	0.353307	0.0200773	1								1
YBR150C	TBS1	Protein of unknown function; the authentic, non-tagged protein is detected in highly purified mitochondria in high-throughput studies; associates with rDNA chromatin in vivo; TBS1 has a paralog, HAL9, that arose from the whole genome duplication	1	1		1.13501	0.182703	0.0484437	1	1.15461	0.2074	0.205315
YJL001W	PRE3	Beta 1 subunit of the 20S proteasome; responsible for cleavage after acidic residues in peptides	1	1		1.13499	0.182676	0.0390052	1	0.923672	-0.114548	0.192254
YGR280C	PXR1	Essential protein involved in rRNA and snoRNA maturation; competes with TLC1 RNA for binding to Est2p, suggesting a role in negative regulation of telomerase; human homolog inhibits telomerase; contains a G-patch RNA interacting domain	1	1		1.13466	0.182264	0.0479904	1	1.07093	0.0988702	0.538367
YNL102W	POL1	Catalytic subunit of the DNA polymerase I alpha-primase complex; required for the initiation of DNA replication during mitotic DNA synthesis and premeiotic DNA synthesis	1	1		1.16414	0.219264	0.0288165	1	1.27685	0.352591	0.00268862	1
YDR194C	MSS116	Mitochondrial transcription elongation factor; DEAD-box protein; required for efficient splicing of mitochondrial Group I and II introns; non-polar RNA helicase that also facilities strand annealing; promotes RNA folding by stabilizing an early assembly intermediate	1	1		1.13463	0.182225	0.0416628	1	1.04278	0.0604305	0.545815
YOR317W	FAA1	Long chain fatty acyl-CoA synthetase; activates fatty acids with a preference for C12:0-C16:0 chain lengths; role in the competitive import of long-chain fatty acids and sphingoid long-chain bases; accounts for most acyl-CoA synthetase activity; localizes to lipid particles and the plasma membrane; role in sphingolipid-to-glycerolipid metabolism; forms ER foci upon replication stress; faa1 faa4 d…	1	1		1.13457	0.182151	0.0362804	1	0.986454	-0.0196756	0.842195												1
YBR129C	OPY1	Protein of unknown function; overproduction blocks cell cycle arrest in the presence of mating pheromone; the authentic, non-tagged protein is detected in highly purified mitochondria in high-throughput studies	1	1		1.13442	0.181957	0.0475747	1	0.960898	-0.0575446	0.691993
YCL045C	EMC1	Member of conserved endoplasmic reticulum membrane complex; involved in efficient folding of proteins in the ER; null mutant displays induction of the unfolded protein response; interacts with Gal80p; homologous to worm H17B01.4/EMC-1, fly CG2943, and human KIAA0090	1	1		1.13438	0.181908	0.0468155	1	0.986997	-0.018883	0.866503
YGR147C	NAT2	Protein of unknown function; has an apparent role in acetylation of N-terminal methionine residues	1	1		1.13433	0.181846	0.0409026	1	1.05373	0.0754989	0.515168
YML078W	CPR3	Mitochondrial peptidyl-prolyl cis-trans isomerase (cyclophilin); catalyzes the cis-trans isomerization of peptide bonds N-terminal to proline residues; involved in protein refolding after import into mitochondria	1	1		1.13421	0.18169	0.0612257		1.07597	0.105636	0.258444
YPL030W	TRM44	tRNA(Ser) Um(44) 2'-O-methyltransferase; involved in maintaining levels of the tRNA-Ser species tS(CGA) and tS(UGA); conserved among metazoans and fungi but there does not appear to be a homolog in plants; TRM44 is a non-essential gene	1	1		1.13419	0.181657	0.265658		1.03673	0.0520382	0.64311
YNL231C	PDR16	Phosphatidylinositol transfer protein (PITP); controlled by the multiple drug resistance regulator Pdr1p; localizes to lipid particles and microsomes; controls levels of various lipids, may regulate lipid synthesis; homologous to Pdr17p; protein abundance increases in response to DNA replication stress	1	1		1.13356	0.18086	0.0671919		1.12231	0.166468	0.124689
YPL067C	HTC1	Putative protein of unknown function; green fluorescent protein (GFP)-fusion protein localizes to the cytoplasm; YPL067C is not an essential gene	1	1		1.13353	0.180817	0.241393		1.0673	0.0939686	0.5309
YML055W	SPC2	Subunit of signal peptidase complex; complex catalyzes cleavage of N-terminal signal sequences of proteins targeted to the secretory pathway; inhibits SRP-independent translocation into the ER with STE24; homologous to mammalian SPC25; other members of the complex are Spc1p, Spc1p, and Sec11p	1	1		1.13325	0.180472	0.173976		0.994221	-0.00836139	0.942543
YIL021W	RPB3	RNA polymerase II third largest subunit B44; part of central core; similar to prokaryotic alpha subunit	1	1		1.13318	0.180379	0.096329		1.00486	0.00700087	0.946726
YBL003C	HTA2	Histone H2A; core histone protein required for chromatin assembly and chromosome function; one of two nearly identical (see also HTA1) subtypes; DNA damage-dependent phosphorylation by Mec1p facilitates DNA repair; acetylated by Nat4p	1	1		1.13296	0.180094	0.116811		1.09787	0.134708	0.393043
YDR225W	HTA1	Histone H2A; core histone protein required for chromatin assembly and chromosome function; one of two nearly identical subtypes (see also HTA2); DNA damage-dependent phosphorylation by Mec1p facilitates DNA repair; acetylated by Nat4p; N-terminally propionylated in vivo	1	1		1.13296	0.180094	0.116811		0.991396	-0.0124673	0.925396
YBR055C	PRP6	Splicing factor; component of the U4/U6-U5 snRNP complex	1	1		1.13276	0.179839	0.158007		1.0646	0.090318	0.382584
YOR321W	PMT3	Protein O-mannosyltransferase; transfers mannose residues from dolichyl phosphate-D-mannose to protein serine/threonine residues; acts in a complex with Pmt5p, can instead interact with Pmt1p in some conditions; antifungal drug target; PMT3 has a paralog, PMT2, that arose from the whole genome duplication	1	1		1.13233	0.179293	0.0359882	1	0.942867	-0.0848733	0.459262
YOL077C	BRX1	Nucleolar protein; constituent of 66S pre-ribosomal particles; depletion leads to defects in rRNA processing and a block in the assembly of large ribosomal subunits; possesses a sigma(70)-like RNA-binding motif	1	1		1.13221	0.179138	0.217025		1.15237	0.204601	0.0743286
YNL292W	PUS4	Pseudouridine synthase; catalyzes only the formation of pseudouridine-55 (Psi55), a highly conserved tRNA modification, in mitochondrial and cytoplasmic tRNAs; also responsible for pseudouracil modification of some mRNAs; PUS4 overexpression leads to translational derepression of GCN4 (Gcd- phenotype)	1	1		1.13196	0.178824	0.181593		1.09454	0.130331	0.384938
YJR034W	PET191	Protein required for assembly of cytochrome c oxidase; exists as an oligomer; described as both an integral mitochondrial inner membrane protein facing the intermembrane space (IMS) and as a soluble IMS protein; contains a twin Cx9C motif; imported into the IMS via the MIA import machinery	1	1		1.13187	0.178712	0.0762346		1.01236	0.0177289	0.947719
YMR021C	MAC1	Copper-sensing transcription factor; involved in regulation of genes required for high affinity copper transport; required for regulation of yeast copper genes in response to DNA-damaging agents; undergoes changes in redox state in response to changing levels of copper or MMS		1						0.929689	-0.10518	0.522325
YML050W	AIM32	2Fe-2S mitochondrial protein involved in redox quality control; may maintain protein redox status by targeting oxidation sensitive cysteine residues; bishistidinyl coordinated, non-Rieske [2Fe-2S] cluster containing thiredoxin-like ferredoxin; forms a functional complex with Osm1p and Erv1p in the IMS; required for assembly of numerous mitochondrial import complexes; essential for anaerobiosis; l…	1	1		1.13128	0.17795	0.472339		0.974779	-0.0368523	0.827158
YPR109W	GLD1	Component of Dsc E3 ligase complex in Golgi and endosomes; SWAT-GFP and mCherry fusion proteins localize to the endoplasmic reticulum; diploid deletion strain has high budding index	1	1		1.13123	0.177895	0.316311		1.03895	0.0551262	0.672007
YGL250W	RMR1	Protein required for meiotic recombination and gene conversion; null mutant displays reduced PIS1 expression and growth defects on non-fermentable carbon sources and minimal media; GFP-fusion protein localizes to both cytoplasm and nucleus	1	1		1.13111	0.177735	0.107562		0.848864	-0.236394	0.112919
YJL180C	ATP12	Assembly factor for F1 sector of mitochondrial F1F0 ATP synthase; conserved protein; required for assembly of alpha and beta subunits into F1 sector of mitochondrial F1F0 ATP synthase; human homolog ATPAF2 can complement yeast atp12 mutant; mutation of human homolog reduces active ATP synthase levels and is associated with the disorder ATPAF2 deficiency	1	1		1.13102	0.177626	0.16334		1.09011	0.124473	0.276975
YJR005W	APL1	Beta-adaptin; large subunit of the clathrin associated protein complex (AP-2); involved in vesicle mediated transport; similar to mammalian beta-chain of the clathrin associated protein complex	1	1		1.13065	0.177155	0.0975845		1.08602	0.119045	0.37886
YDL150W	RPC53	RNA polymerase III subunit C53	1	1		1.1306	0.177092	0.243538		1.02088	0.0298109	0.846865
YNL082W	PMS1	ATP-binding protein required for mismatch repair; required for both mitosis and meiosis; functions as a heterodimer with Mlh1p; binds double- and single-stranded DNA via its N-terminal domain; required for silencing at the silent mating-type loci and telomeres; similar to E. coli MutL	1	1		1.04402	0.0621478	0.493405		1.27675	0.352474	0.00849682	1
YKL014C	URB1	Protein required for the normal accumulation of 25S and 5.8S rRNAs; nucleolar protein; associated with the 27SA2 pre-ribosomal particle; proposed to be involved in the biogenesis of the 60S ribosomal subunit	1	1		1.01814	0.0259326	0.723936		1.27647	0.352163	0.0186216	1
YAL025C	MAK16	Essential nuclear protein; constituent of 66S pre-ribosomal particles; required for maturation of 25S and 5.8S rRNAs; required for maintenance of M1 satellite double-stranded RNA of the L-A virus	1	1		1.1298	0.176068	0.041316	1	1.18208	0.241322	0.133022
YPR149W	NCE102	Protein involved in regulation of pheromone response and mating; contains transmembrane domains; involved in secretion of proteins that lack classical secretory signal sequences; component of the detergent-insoluble glycolipid-enriched complexes (DIGs); NCE102 has a paralog, FHN1, that arose from the whole genome duplication	1	1		1.12956	0.175758	0.085068		0.864911	-0.209376	0.114409
YPR070W	MED1	Subunit of the RNA polymerase II mediator complex; associates with core polymerase subunits to form the RNA polymerase II holoenzyme; essential for transcriptional regulation	1	1		1.12898	0.175021	0.210547		0.958514	-0.0611292	0.637377
YGR202C	PCT1	Cholinephosphate cytidylyltransferase; a rate-determining enzyme of the CDP-choline pathway for phosphatidylcholine synthesis, inhibited by Sec14p, activated upon lipid-binding; controls phosphatidylcholine homeostasis; contains an element within the regulatory domain involved in both silencing and activation of enzymatic activity	1	1		1.12889	0.174907	0.162302		0.91661	-0.12562	0.29567									1
YNL259C	ATX1	Cytosolic copper metallochaperone; transports copper to the secretory vesicle copper transporter Ccc2p for eventual insertion into Fet3p, which is a multicopper oxidase required for high-affinity iron uptake; human homolog ATOX1 can complement yeast atx1 mutant; overexpression of human ATOX1 suppresses lysine auxotrophy of the yeast sod1 null mutant, as does overexpression of yeast ATX1	1	1		1.12844	0.174336	0.345803		0.985885	-0.0205088	0.942252
YGL100W	SEH1	Subunit of the Nup84 nuclear pore and SEACAT subcomplexes; involved in nucleocytoplasmic transport and NPC biogenesis in the nuclear pore subcomplex; subunit of SEACAT, a subcomplex of the SEA complex that inhibits the TORC1 inhibitory role of SEACIT (Iml1p-Npr2p-Npr3p), a GAP for Gtr1p in response to amino acid limitation, thereby resulting in activation of TORC1 signaling; SEA is a coatomer-rel…	1	1		1.12844	0.174325	0.0822298		0.968197	-0.046628	0.637115
YIL068C	SEC6	Essential 88kDa subunit of the exocyst complex; the exocyst mediates polarized targeting and tethering of post-Golgi secretory vesicles to active sites of exocytosis at the plasma membrane prior to SNARE-mediated fusion; anchors the assembled complex to sites of secretion; interacts with SM-like protein and SNARE regulator Sec1p and may recruit it to sites of secretion; binds to SNARE complexes b…	1	1		1.12837	0.17424	0.14603		0.988542	-0.016626	0.871049
YLR148W	PEP3	Component of CORVET membrane tethering complex; vacuolar peripheral membrane protein that promotes vesicular docking/fusion reactions in conjunction with SNARE proteins, required for vacuolar biogenesis	1	1		1.12825	0.17409	0.119959		1.10684	0.146442	0.179407
YMR147W	LDO45	Putative protein of unknown function; SWAT-GFP and mCherry fusion proteins localize to the cell periphery	1	1		1.12821	0.174041	0.26832		1.09627	0.132598	0.49176
YGL220W	BOL2	Cytosolic protein involved in repression of iron regulon transcription; forms an iron-independent complex with Fra1p, Grx3p, and Grx4p; null mutant fails to repress the iron regulon and is sensitive to nickel; sequence similarity to human BOLA family member, BOLA2	1	1		1.12808	0.173865	0.263797		1.07347	0.102288	0.730612
YHR133C	NSG1	Protein involved in regulation of sterol biosynthesis; specifically stabilizes Hmg2p, one of two HMG-CoA isoenzymes that catalyze the rate-limiting step in sterol biosynthesis; forms foci at the nuclear periphery upon DNA replication stress; relocalizes to the cytosol in response to hypoxia; homolog of mammalian INSIG proteins; NSG1 has a paralog, NSG2, that arose from the whole genome duplication	1	1		1.12757	0.173213	0.0773716		0.986689	-0.0193328	0.844199
YPR171W	BSP1	Adapter that links synaptojanins to the cortical actin cytoskeleton; the synaptojanins are Inp52p and Inp53p	1	1		1.1275	0.173127	0.15385		1.11461	0.156541	0.244639													1
YPL229W	YPL229W	Putative protein of unknown function; green fluorescent protein (GFP)-fusion protein localizes to the cytoplasm; not an essential gene; YPL229W has a paralog, YMR181C, that arose from the whole genome duplication	1	1		1.1272	0.172738	0.0433945	1	0.896465	-0.157681	0.193599
YOL127W	RPL25	Ribosomal 60S subunit protein L25; primary rRNA-binding ribosomal protein component of large ribosomal subunit; binds to 25S rRNA via a conserved C-terminal motif; homologous to mammalian ribosomal protein L23A and bacterial L23	1	1		1.12705	0.172558	0.143347		1.11669	0.15923	0.180522
YOL040C	RPS15	Protein component of the small (40S) ribosomal subunit; homologous to mammalian ribosomal protein S15 and bacterial S19	1	1		1.12697	0.172445	0.120014		1.13382	0.181186	0.205769
YIL144W	NDC80	Component of the kinetochore-associated Ndc80 complex; conserved coiled-coil protein involved in chromosome segregation, spindle checkpoint activity, and kinetochore assembly and clustering; evolutionarily conserved; complex members include Ndc80p, Nuf2p, Scp24p, and Spc25p; modified by sumoylation	1	1		1.12689	0.17234	0.13678		1.04444	0.062733	0.567536
YPL180W	TCO89	Subunit of TORC1 (Tor1p or Tor2p-Kog1p-Lst8p-Tco89p); regulates global H3K56ac; TORC1 complex regulates growth in response to nutrient availability; cooperates with Ssd1p in the maintenance of cellular integrity; deletion strains are hypersensitive to rapamycin	1	1		1.1267	0.172103	0.0487609	1	0.963554	-0.053563	0.591862
YNL281W	HCH1	Heat shock protein regulator; binds to Hsp90p and may stimulate ATPase activity; originally identified as a high-copy number suppressor of a HSP90 loss-of-function mutation; role in regulating Hsp90 inhibitor drug sensitivity; GFP-fusion protein localizes to the cytoplasm and nucleus; protein abundance increases in response to DNA replication stress	1	1		1.12669	0.172088	0.0643102		1.06708	0.0936717	0.517953
YKL150W	MCR1	Mitochondrial NADH-cytochrome b5 reductase; involved in ergosterol biosynthesis	1	1		1.1266	0.171981	0.0577737		0.990761	-0.0133907	0.880518
YLR336C	SGD1	Essential nuclear protein; required for biogenesis of the small ribosomal subunit; has a possible role in the osmoregulatory glycerol response; putative homolog of human NOM1 which is implicated in acute myeloid leukemia	1	1		1.12657	0.171938	0.672287		1.09439	0.130122	0.348496
YPR042C	PUF2	PUF family mRNA-binding protein; Pumilio homology domain confers RNA binding activity; preferentially binds mRNAs encoding membrane-associated proteins; binding site composed of two UAAU tetranucleotides, separated by a 3-nt linker; PUF2 has a paralog, JSN1, that arose from the whole genome duplication	1	1		1.12642	0.171739	0.0481674	1	1.00136	0.00196636	0.990037
YBR069C	TAT1	Amino acid transporter for valine, leucine, isoleucine, and tyrosine; low-affinity tryptophan and histidine transporter; overexpression confers FK506 and FTY720 resistance; protein abundance increases in response to DNA replication stress	1	1		1.12637	0.17168	0.048112	1	1.03724	0.0527509	0.612888
YMR188C	MRPS17	Mitochondrial ribosomal protein of the small subunit	1	1		1.12636	0.171665	0.0792086		0.951435	-0.0718235	0.614578
YDL219W	DTD1	D-Tyr-tRNA(Tyr) deacylase; functions in protein translation, may affect nonsense suppression via alteration of the protein synthesis machinery; ubiquitous among eukaryotes	1	1		1.12635	0.171656	0.12708		0.971408	-0.04185	0.845221
YER168C-3	CCA1	ATP (CTP):tRNA-specific tRNA nucleotidyltransferase; different forms targeted to the nucleus, cytosol, and mitochondrion are generated via the use of multiple transcriptional and translational start sites; human homolog TRNT1 complements yeast null mutant	1			0.907537	-0.139972	0.0961236
YPL141C	FRK1	Protein kinase; minor role relative to Kin4p in regulating peroxisomal transport and vacuolar inheritance; protects the peroxisomal Myo2p receptor Inp2p from degradation in mother cells along with Kin4p; green fluorescent protein (GFP)-fusion protein localizes to the cytoplasm; interacts with rRNA transcription and ribosome biogenesis factors and the long chain fatty acyl-CoA synthetase Faa3p; FR…	1	1		1.12577	0.170912	0.0755485		1.00388	0.00558478	0.969275
YDR060W	MAK21	Constituent of 66S pre-ribosomal particles; required for large (60S) ribosomal subunit biogenesis; acts as part of a Mak21p-Noc2p-Rrp5p module that associates with nascent pre-rRNA during transcription and has a role in bigenesis of the large ribosomal subunit; involved in nuclear export of pre-ribosomes; required for maintenance of dsRNA virus; homolog of human CAATT-binding protein	1	1		1.12572	0.170844	0.0440543	1	1.14413	0.194257	0.145748
YNR011C	PRP2	RNA-dependent DExD/H-box ATPase; required for activation of spliceosome before first transesterification step in RNA splicing; implicated in rearranging and proofreading snRNA structure in catalytic activation of spliceosome; ortholog of human protein DHX16	1	1		1.12531	0.170319	0.047839	1	0.981797	-0.0265038	0.79645
YHL009C	YAP3	Basic leucine zipper (bZIP) transcription factor	1	1		1.12517	0.170138	0.0668279		1.13963	0.188571	0.234816
YLR438C-A	LSM3	Lsm (Like Sm) protein; part of heteroheptameric complexes (Lsm2p-7p and either Lsm1p or 8p): cytoplasmic Lsm1p complex involved in mRNA decay; nuclear Lsm8p complex part of U6 snRNP and possibly involved in processing tRNA, snoRNA, and rRNA; protein increases in abundance and relocalizes from nucleus to cytoplasmic foci upon DNA replication stress	1	1		1.12491	0.169815	0.0823074		1.09083	0.125425	0.633558
YJL184W	GON7	Component of the EKC/KEOPS protein complex; EKC/KEOPS complex is required for t6A tRNA modification and telomeric TG1-3 recombination; may have role in transcription; implicated in osmotic stress response; other complex members are Kae1p, Cgi121p, Pcc1p, and Bud32p	1	1		1.12489	0.169788	0.08933		1.13302	0.180172	0.464635
YKR007W	MEH1	Subunit of EGO/GSE complex; vacuolar/endosomal membrane-associated EGO/GSE complex regulates exit from rapamycin-induced growth arrest, stimulating microautophagy and sorting of Gap1p from endosome to plasma membrane; targeted to vacuole via AP-3 pathway; loss results in defect in vacuolar acidification	1	1		1.12479	0.169659	0.141859		1.03719	0.0526829	0.81251
YPR143W	RRP15	Nucleolar protein; constituent of pre-60S ribosomal particles; required for proper processing of the 27S pre-rRNA at the A3 and B1 sites to yield mature 5.8S and 25S rRNAs	1	1		1.12447	0.16924	0.310601		1.07578	0.105381	0.497843
YLR310C	CDC25	Membrane bound guanine nucleotide exchange factor; also known as a GEF or GDP-release factor; indirectly regulates adenylate cyclase through activation of Ras1p and Ras2p by stimulating the exchange of GDP for GTP; required for progression through G1; thermosensitivity of the cdc25-5 mutant is functionally complemented by human RASGRF1 or by a fragment of human SOS1 comprising the CDC25-related c…	1	1		1.12435	0.169089	0.103504		1.05851	0.0820362	0.317684
YMR014W	BUD22	Protein required for rRNA maturation and ribosomal subunit biogenesis; required for 18S rRNA maturation; also required for small ribosomal subunit biogenesis; cosediments with pre-ribosomal particles; mutation decreases efficiency of +1 Ty1 frameshifting and transposition, and affects budding pattern	1	1		1.12414	0.168821	0.0591212		1.11679	0.15936	0.294011
YJR045C	SSC1	Hsp70 family ATPase; constituent of the import motor component of the Translocase of the Inner Mitochondrial membrane (TIM23 complex); involved in protein translocation and folding; subunit of SceI endonuclease; SSC1 has a paralog, ECM10, that arose from the whole genome duplication	1	1		1.12399	0.168629	0.0534092		1.11826	0.161255	0.0527141
YNL255C	GIS2	Translational activator for mRNAs with internal ribosome entry sites; associates with polysomes and binds to a specific subset of mRNAs; localizes to RNA processing bodies (P bodies) and to stress granules; may have a role in translation regulation under stress conditions; ortholog of human ZNF9/CNBP, a gene involved in myotonic dystrophy type 2	1	1		1.12359	0.168112	0.204146		1.06593	0.092114	0.491579
YDR411C	DFM1	Endoplasmic reticulum (ER) localized protein; involved in ER-associated protein degradation (ERAD), ER stress, and homeostasis; acts as disaggregase that removes misfolded membrane protein aggregates; interacts with components of ERAD-L and ERAD-C and Cdc48p; derlin-like family member similar to Der1p	1	1		1.12357	0.168086	0.0829989		0.919778	-0.120642	0.44211
YNL181W	PBR1	Putative oxidoreductase; required for cell viability	1	1		1.12355	0.168068	0.187474		0.957828	-0.0621609	0.55867
YGL231C	EMC4	Member of conserved ER transmembrane complex; required for efficient folding of proteins in the ER; null mutant displays induction of the unfolded protein response; homologous to worm ZK616.6/EMC-4 and fly CG11137; mutation is functionally complemented by human EMC4	1	1		1.12354	0.168057	0.0948442		0.964699	-0.0518493	0.61489
YIR004W	DJP1	ER-associated chaperone involved in protein targeting; redirects mitochondrial membrane protein precursors to mitochondrial translocation system; required for peroxisomal protein import and involved in peroxisome assembly; facilitates import of Mim1p and Mim2p into the mitochondrial outer membrane; homologous to E. coli DnaJ	1	1		1.12331	0.167757	0.14981		0.968919	-0.0455527	0.640717
YMR146C	TIF34	eIF3i subunit of the eukaryotic translation initiation factor 3 (eIF3); subunit of the core complex of eIF3; essential for translation; stimulates rate of ribosomal scanning during translation reinitiation; eIF3 is also involved in programmed stop codon readthrough	1	1		1.12281	0.167111	0.0795083		1.1185	0.161565	0.0521629
YMR287C	DSS1	3'-5' exoribonuclease; component of the mitochondrial degradosome along with the ATP-dependent RNA helicase Suv3p; the degradosome associates with the ribosome and mediates turnover of aberrant or unprocessed RNAs	1	1		1.12259	0.166831	0.257817		0.925022	-0.11244	0.38487
YAL029C	MYO4	Type V myosin motor involved in actin-based transport of cargos; required for mRNA transport, including ASH1 mRNA, and facilitating the growth and movement of ER tubules into the growing bud along with She3p; MYO4 has a paralog, MYO2, that arose from the whole genome duplication	1	1		1.12221	0.166345	0.214071		1.18507	0.244977	0.0932649
YPL273W	SAM4	S-adenosylmethionine-homocysteine methyltransferase; functions along with Mht1p in the conversion of S-adenosylmethionine (AdoMet) to methionine to control the methionine/AdoMet ratio; SAM4 has a paralog, YMR321C, that arose from a single-locus duplication	1	1		1.1221	0.166202	0.123369		0.998245	-0.00253383	0.986332
YER091C	MET6	Cobalamin-independent methionine synthase; involved in methionine biosynthesis and regeneration; requires a minimum of two glutamates on the methyltetrahydrofolate substrate, similar to bacterial metE homologs	1	1		1.12199	0.166056	0.0811369		1.14997	0.201598	0.064257
YPL091W	GLR1	Cytosolic and mitochondrial glutathione oxidoreductase; converts oxidized glutathione to reduced glutathione; cytosolic Glr1p is the main determinant of the glutathione redox state of the mitochondrial intermembrane space; mitochondrial Glr1p has a role in resistance to hyperoxia; also detected in peroxisomes; protein abundance increases in response to DNA replication stress	1	1	1	0.984342	-0.0227691	0.71443		0.93706	-0.0937864	0.312573
YOL089C	HAL9	Putative transcription factor containing a zinc finger; overexpression increases salt tolerance through increased expression of the ENA1 (Na+/Li+ extrusion pump) gene while gene disruption decreases both salt tolerance and ENA1 expression; HAL9 has a paralog, TBS1, that arose from the whole genome duplication	1	1		1.12158	0.165528	0.0777624		0.906325	-0.1419	0.259141
YPR104C	FHL1	Regulator of ribosomal protein (RP) transcription; has forkhead associated domain that binds phosphorylated proteins; recruits coactivator Ifh1p or corepressor Crf1p to RP gene promoters; also has forkhead DNA-binding domain though in vitro DNA binding assays give inconsistent results; computational analyses suggest it binds DNA directly at highly active RP genes and indirectly through Rap1p moti…	1	1		1.12152	0.165451	0.269689		0.997319	-0.00387348	0.971418
YNL147W	LSM7	Lsm (Like Sm) protein; part of heteroheptameric complexes (Lsm2p-7p and either Lsm1p or 8p): cytoplasmic Lsm1p complex involved in mRNA decay; nuclear Lsm8p complex part of U6 snRNP and possibly involved in processing tRNA, snoRNA, and rRNA; protein abundance increases and forms cytoplasmic foci in response to DNA replication stress	1	1		1.12118	0.165017	0.0833547		1.06249	0.0874495	0.72266
YPL259C	APM1	Mu1-like medium subunit of the AP-1 complex; binds clathrin; involved in clathrin-dependent Golgi protein sorting; the AP-1 complex is the clathrin-associated protein complex	1	1		1.12096	0.164735	0.0730496		1.01246	0.0178699	0.864422
YMR124W	EPO1	Protein involved in septin-ER tethering; interacts with ER membrane protein, Scs2p, and Shs1p, a septin ring component, at bud neck to create ER diffusion barrier; GFP-fusion protein localizes to the cell periphery, cytoplasm, bud, and bud neck; interacts with Crm1p in two-hybrid assay; YMR124W has a paralog, YLR031W, that arose from the whole genome duplication	1	1		1.12081	0.164538	0.093178		1.08412	0.116521	0.236873
YGL031C	RPL24A	Ribosomal 60S subunit protein L24A; forms two bridges within ribosome, stimulates translation initiation and elongation; homologous to mammalian ribosomal protein L24, no bacterial homolog; RPL24A has a paralog, RPL24B, that arose from the whole genome duplication	1	1		1.12066	0.164351	0.482277		1.1412	0.19055	0.169786
YAL015C	NTG1	DNA N-glycosylase and apurinic/apyrimidinic (AP) lyase; involved in base excision repair; acts in both nucleus and mitochondrion; creates a double-strand break at mtDNA origins that stimulates replication in response to oxidative stress; required for maintaining mitochondrial genome integrity; NTG1 has a paralog, NTG2, that arose from the whole genome duplication	1	1		1.1206	0.164272	0.301022		0.896059	-0.158334	0.16063
YJL128C	PBS2	MAP kinase kinase of the HOG signaling pathway; activated under severe osmotic stress; mitophagy-specific regulator; plays a role in regulating Ty1 transposition	1	1		1.12059	0.164265	0.106286		0.990763	-0.0133882	0.903913
YNL180C	RHO5	Non-essential small GTPase of the Rho/Rac family of Ras-like proteins; regulated by phosphorylation and ubiquitination; likely involved in protein kinase C (Pkc1p)-dependent signal transduction pathway that controls cell integrity; necessary for oxidant and ramped heat stress-induced cell death; ortholog of mammalian RAC1	1	1		1.12052	0.164162	0.124951		0.971579	-0.0415968	0.708624
YDR055W	PST1	Cell wall protein that contains a putative GPI-attachment site; secreted by regenerating protoplasts; up-regulated by activation of the cell integrity pathway, as mediated by Rlm1p; upregulated by cell wall damage via disruption of FKS1; PST1 has a paralog, ECM33, that arose from the whole genome duplication	1	1		1.12034	0.16394	0.177239		0.930646	-0.103695	0.535035
YGL119W	COQ8	ATPase required for ubiquinone biosynthesis and respiratory growth; maintains levels of CoQ biosynthetic proteins; binds to CoQ biosynthesis intermediates; UbiB protein kinase-like family member that lacks canonical protein kinase activity; similar to prokaryotic proteins involved in ubiquinone biosynthesis; human homolog ADCK3 complements a coq8 null, is associated with CoQ and respiratory-chain…	1	1		1.12032	0.163914	0.18781		1.00316	0.00454916	0.965959
YNL164C	IBD2	Component of the BUB2-dependent spindle checkpoint pathway; interacts with Bfa1p and functions upstream of Bub2p and Bfa1p	1	1		1.12027	0.163841	0.0686886		0.983985	-0.0232916	0.866213
YLR372W	ELO3	Elongase; involved in fatty acid and sphingolipid biosynthesis; synthesizes very long chain 20-26-carbon fatty acids from C18-CoA primers; involved in regulation of sphingolipid biosynthesis; lethality of the elo2 elo3 double null mutation is functionally complemented by human ELOVL1 and weakly complemented by human ELOVL3 or ELOV7	1	1		1.04346	0.0613731	0.531519		1.27372	0.349049	0.014162	1											1
YDR268W	MSW1	Mitochondrial tryptophanyl-tRNA synthetase	1	1		1.11992	0.163393	0.0602781		1.14615	0.196794	0.267346
YPR011C	MRX21	Mitochondrial transporter; major substrates are adenosine 5'-phosphosulfate (APS) and 3'-phospho-adenosine 5'-phosphosulfate (PAPS); member of the mitochondrial carrier family; the authentic, non-tagged protein is detected in highly purified mitochondria in high-throughput studies	1	1		1.11989	0.163358	0.160546		1.04045	0.0572121	0.647682
YEL048C	TCA17	Component of transport protein particle (TRAPP) complex II; TRAPPII is a multimeric guanine nucleotide-exchange factor for the GTPase Ypt1p, regulating intra-Golgi and endosome-Golgi traffic; promotes association of TRAPPII-specific subunits with the TRAPP core complex; sedlin related; human Sedlin mutations cause SEDT, a skeletal disorder	1	1		1.11947	0.162821	0.317042		0.953913	-0.0680697	0.777179
YIL138C	TPM2	Minor isoform of tropomyosin; binds to and stabilizes actin cables and filaments, which direct polarized cell growth and the distribution of several organelles; appears to have distinct and also overlapping functions with Tpm1p; TPM2 has a paralog, TPM1, that arose from the whole genome duplication	1	1		1.11933	0.16264	0.0524318		1.0313	0.0444588	0.731233
YLR250W	SSP120	Protein packaged into COPII vesicles for ER to Golgi trafficking; forms a complex with Emp47p that may function in trafficking plasma membrane glycoproteins through early secretory pathway; green fluorescent protein (GFP)-fusion protein localizes to the cytoplasm in a punctate pattern	1	1		1.11922	0.162498	0.0791961		0.919699	-0.120766	0.267035
YIL123W	SIM1	Protein of the SUN family (Sim1p, Uth1p, Nca3p, Sun4p); may participate in DNA replication; promoter contains SCB regulation box at -300 bp indicating that expression may be cell cycle-regulated; SIM1 has a paralog, SUN4, that arose from the whole genome duplication	1	1		1.11904	0.162256	0.417594		1.11714	0.15981	0.184179
YGL044C	RNA15	Component of the cleavage and polyadenylation factor I (CF I); CF 1, composed of the CF 1A complex (Rna14p, Rna15p, Clp1p, Pcf11p) and Hrp1, is involved in cleavage and polyadenylation of mRNA 3' ends; interacts with the A-rich polyadenylation signal in complex with Rna14p and Hrp1p; mutant displays reduced transcription elongation in the G-less-based run-on (GLRO) assay; required for gene loopin…	1	1		1.11898	0.16219	0.0711743		0.958441	-0.0612384	0.652059
YGR020C	VMA7	Subunit F of the V1 peripheral membrane domain of V-ATPase; part of the electrogenic proton pump found throughout the endomembrane system; required for the V1 domain to assemble onto the vacuolar membrane; the V1 peripheral membrane domain of vacuolar H+-ATPase (V-ATPase) has eight subunits	1	1		1.11895	0.162148	0.216235		1.05554	0.0779755	0.706649
YNL233W	BNI4	Targeting subunit for Glc7p protein phosphatase; localized to the bud neck, required for localization of chitin synthase III to the bud neck via interaction with the chitin synthase III regulatory subunit Skt5p; phosphorylation by Slt2p and Kss1p involved in regulating Bni4p in septum assembly	1	1		1.11888	0.162053	0.251246		1.08986	0.124143	0.23941
YGR104C	SRB5	Subunit of the RNA polymerase II mediator complex; associates with core polymerase subunits to form the RNA polymerase II holoenzyme; essential for transcriptional regulation; required for proper termination of transcription for some genes; involved in telomere maintenance	1	1		1.11875	0.161885	0.452991		1.05091	0.0716357	0.691289
YDR436W	PPZ2	Serine/threonine protein phosphatase Z, isoform of Ppz1p; involved in regulation of potassium transport, which affects osmotic stability, cell cycle progression, and halotolerance	1	1		1.1186	0.161698	0.243759		0.886211	-0.174278	0.245222
YLR211C	ATG38	Homodimeric subunit of autophagy-specific PtdIns-3-kinase complex I; required for the integrity of the active PtdIns-3-kinase complex I by maintaining an association between Vps15p-Vps34p and Atg14p-Vps30p subcomplexes; localizes to the pre-autophagosomal structure (PAS) in an Atg14p-dependent manner; ATG38 is non-essential but is required for macroautophagy	1	1		1.1185	0.161564	0.285428		1.06256	0.0875388	0.556628
YDL001W	RMD1	Cytoplasmic protein required for sporulation; targeted to vacuole via AP-3 pathway	1	1		1.11845	0.161496	0.0586493		1.02191	0.0312615	0.801529
YOR201C	MRM1	Ribose methyltransferase; modifies a functionally critical, conserved nucleotide in mitochondrial 21S rRNA	1	1		1.11829	0.161299	0.10507		1.10592	0.14525	0.211968
YGR245C	SDA1	Protein required for actin organization and passage through Start; highly conserved nuclear protein; required for actin cytoskeleton organization; plays a critical role in G1 events; binds Nap1p; involved in 60S ribosome biogenesis	1	1		1.11828	0.161275	0.166588		1.12792	0.173671	0.357871
YBR159W	IFA38	Microsomal beta-keto-reductase; contains oleate response element (ORE) sequence in the promoter region; mutants exhibit reduced VLCFA synthesis, accumulate high levels of dihydrosphingosine, phytosphingosine and medium-chain ceramides	1	1		1.11823	0.161219	0.194887		1.02886	0.0410481	0.633447												1
YEL013W	VAC8	Vacuole-specific Myo2p receptor; Myo2p-Vac17p-Vac8p transport complex subunit required for vacuolar inheritance; mediates anchoring of phosphatidylinositol 3-kinase complex I (PIK3C3-C1) to autophagosome; required with Atg13p for the vesicle closure step of the cytoplasm-to-vacuole (CVT) pathway, for homotypic vacuole-vacuole fusion and for nucleus-vacuole junction formation with Nvj1p; contains …	1	1		1.11822	0.161207	0.11273		0.879326	-0.18553	0.0604781
YKL155C	RSM22	Mitochondrial ribosomal protein of the small subunit; also predicted to be an S-adenosylmethionine-dependent RNA methyltransferase	1	1		1.11816	0.161127	0.0636035		1.04062	0.0574469	0.565672
YER094C	PUP3	Beta 3 subunit of the 20S proteasome; involved in ubiquitin-dependent catabolism; human homolog is subunit C10	1	1		1.11811	0.161058	0.315831		1.01488	0.0213138	0.827848
YPL161C	BEM4	Protein involved in establishment of cell polarity and bud emergence; regulates filamentous-growth mitogen-activated protein kinase (MAPK) pathway; interacts with the Rho1p small GTP-binding protein, the pleckstrin homology (PH) domain of Cdc24p, and with the Rho-type GTPase Cdc42p; stabilizes Cdc42p levels, resulting in elevated fMAPK pathway signaling; involved in maintenance of proper telomere…	1	1		1.11794	0.160844	0.0644951		0.978595	-0.0312155	0.82264
YGR074W	SMD1	Core Sm protein Sm D1; part of heteroheptameric complex (with Smb1p, Smd2p, Smd3p, Sme1p, Smx3p, and Smx2p) that is part of the spliceosomal U1, U2, U4, and U5 snRNPs; relocalizes to the cytosol in response to hypoxia; homolog of human Sm D1; protein abundance increases in response to DNA replication stress	1	1		1.11713	0.159801	0.0825022		1.19534	0.257423	0.161817
YMR224C	MRE11	Nuclease subunit of the MRX complex with Rad50p and Xrs2p; complex functions in repair of DNA double-strand breaks and in telomere stability; Mre11p associates with Ser/Thr-rich ORFs in premeiotic phase; nuclease activity required for MRX function; widely conserved; forms nuclear foci upon DNA replication stress	1	1		1.11708	0.159733	0.0599195		1.01255	0.017993	0.875114
YLR439W	MRPL4	Mitochondrial ribosomal protein of the large subunit; homolog of prokaryotic L29 ribosomal protein; located at the ribosomal tunnel exit	1	1		1.11671	0.159252	0.0893367		1.05102	0.0717836	0.458403
YIL153W	RRD1	Peptidyl-prolyl cis/trans-isomerase; activator of the phosphotyrosyl phosphatase activity of PP2A; involved in G1 phase progression, microtubule dynamics, bud morphogenesis and DNA repair; required for rapid reduction of Sgs1p levels in response to rapamycin; subunit of the Tap42p-Sit4p-Rrd1p complex; protein increases in abundance and relative distribution to the nucleus increases upon DNA repli…	1	1		1.11597	0.158297	0.220908		1.02291	0.03268	0.738941
YNL104C	LEU4	Alpha-isopropylmalate synthase (2-isopropylmalate synthase); the main isozyme responsible for the first step in the leucine biosynthesis pathway; LEU4 has a paralog, LEU9, that arose from the whole genome duplication	1	1		1.11597	0.158295	0.091063		1.15673	0.210046	0.168696
YIL063C	YRB2	Protein of unknown function; involved in nuclear processes of the Ran-GTPase cycle; involved in nuclear protein export; contains Ran Binding Domain and FxFG repeats; interacts with Srm1p, GTP-Gsp1p, Rna1p and Crm1p; relocalizes to the cytosol in response to hypoxia; not essential for viability	1	1		1.11596	0.158279	0.226151		1.03544	0.050245	0.672381
YOR077W	RTS2	Basic zinc-finger protein; similar to human and mouse Kin17 proteins which are chromatin-associated proteins involved in UV response and DNA replication	1	1		1.11594	0.158264	0.306517		1.05041	0.0709479	0.673689
YIR008C	PRI1	Subunit of DNA primase; DNA primase is required for DNA synthesis and double-strand break repair	1	1		1.11566	0.157896	0.197887		0.998716	-0.00185309	0.987508
YLR179C	YLR179C	Protein of unknown function with similarity to Tfs1p; transcription is activated by paralogous proteins Yrm1p and Yrr1p along with proteins involved in multidrug resistance; GFP-tagged protein localizes to the cytoplasm and nucleus	1	1		1.11562	0.157845	0.0952612		1.14251	0.192208	0.191883
YCR086W	CSM1	Nucleolar protein that mediates homolog segregation during meiosis I; forms a complex with Lrs4p and then Mam1p at kinetochores; required for condensin recruitment to the replication fork barrier site and rDNA repeat segregation	1	1		1.11548	0.15766	0.0584565		1.00134	0.00192768	0.993956
YDR235W	PRP42	U1 snRNP protein involved in splicing; required for U1 snRNP biogenesis; contains multiple tetriatricopeptide repeats	1	1		1.11528	0.157408	0.510096		0.98548	-0.0211021	0.881058
YJR052W	RAD7	Nucleotide excision repair (NER) protein; binds damaged DNA during NER; binds DNA in an ATP-dependent manner (with Rad16p) during NER; required for repair of non-transcribed chromatin; subunit of Nucleotide Excision Repair Factor 4 (NEF4) and the Elongin-Cullin-Socs (ECS) ligase complex	1	1		1.11517	0.15727	0.429414		0.855269	-0.22555	0.153788
YHR016C	YSC84	Actin-binding protein; involved in bundling of actin filaments and endocytosis of actin cortical patches; activity stimulated by Las17p; contains SH3 domain similar to Rvs167p; YSC84 has a paralog, LSB3, that arose from the whole genome duplication	1	1		1.11515	0.157235	0.0833438		0.92944	-0.105566	0.428187
YEL020C	PXP1	Peroxisomal matrix protein; well-conserved in fungi; contains tripartite homology domain of thiamine pyrophosphate (TPP) enzymes; targeted to peroxisomes by Pex5p; contains low sequence identity with Pdc1p; mRNA identified as translated by ribosome profiling data	1	1	1	1.11503	0.157089	0.119829		1.0955	0.131595	0.22284
YHR068W	DYS1	Deoxyhypusine synthase; catalyzes formation of deoxyhypusine, the first step in hypusine biosynthesis; triggers posttranslational hypusination of translation elongation factor eIF-5A and regulates its intracellular levels; tetrameric; human homolog DHPS allows growth of yeast haploid dys1 null mutant after sporulation of heterozygous diploid	1	1		1.11502	0.157074	0.0800285		1.07701	0.107035	0.3153
YPR176C	BET2	Beta subunit of Type II geranylgeranyltransferase; required for vesicular transport between the endoplasmic reticulum and the Golgi; provides a membrane attachment moiety to Rab-like proteins Ypt1p and Sec4p; human homolog RABGGTB can complement yeast BET2 mutant	1	1		1.11493	0.156952	0.0891726		1.09168	0.126544	0.254403
YMR305C	SCW10	Cell wall protein with similarity to glucanases; may play a role in conjugation during mating based on mutant phenotype and its regulation by Ste12p; SWC10 has a paralog, SCW4, that arose from the whole genome duplication	1	1		1.1148	0.156779	0.144649		1.14522	0.19563	0.0621737
YJR049C	UTR1	ATP-NADH kinase; phosphorylates both NAD and NADH; active as a hexamer; enhances the activity of ferric reductase (Fre1p); UTR1 has a paralog, YEF1, that arose from the whole genome duplication	1	1		1.11449	0.156388	0.657484		1.02134	0.0304629	0.738927
YMR201C	RAD14	Subunit of Nucleotide Excision Repair Factor 1 (NEF1); recognizes and binds damaged DNA during nucleotide excision repair (NER); also involved in regulation of transcription; contains zinc finger motif; homolog of human XPA protein	1	1		1.11434	0.156189	0.441046		0.951252	-0.0721008	0.629576
YIL161W	SMU2	Protein involved in removal of stalled ribosomes; acts as cofactor for Fap1p and Fpr1p in ubiquitination of stalled monosomes and subsequent degradation; green fluorescent protein (GFP)-fusion protein localizes to the cytoplasm; mRNA is enriched in Scp160p-associated mRNPs; YIL161W is a non-essential gene	1	1		1.11427	0.1561	0.172209		1.1192	0.162469	0.34165
YHR088W	RPF1	Protein involved in assembly and export of the large ribosomal subunit; nucleolar protein; constituent of 66S pre-ribosomal particles; contains a sigma(70)-like motif, which is thought to bind RNA	1	1		1.11423	0.156045	0.358128		1.07673	0.106659	0.437582
YHR081W	LRP1	Nuclear exosome-associated nucleic acid binding protein; involved in RNA processing, surveillance, degradation, tethering, and export; forms a stable heterodimer with Rrp6p and regulates its exonucleolytic activity; rapidly degraded by the proteasome in the absence of Rrp6p; homolog of mammalian nuclear matrix protein C1D involved in regulation of DNA repair and recombination	1	1		1.11362	0.155263	0.266675		1.18675	0.247019	0.0708031
YBL103C	RTG3	bHLH/Zip transcription factor for retrograde (RTG) and TOR pathways; forms a complex with another bHLH/Zip protein, Rtg1p, to activate the pathways; target of Hog1p	1	1		1.1136	0.155229	0.129365		1.01414	0.0202596	0.872076
YDR090C	ILT1	Protein of unknown function; deletion confers sensitivity to cationic compounds; green fluorescent protein (GFP)-fusion protein localizes to the plasma membrane	1	1		1.11358	0.155206	0.292867		1.02104	0.0300332	0.802067
YIL098C	FMC1	Mitochondrial matrix protein; required for assembly or stability at high temperature of the F1 sector of mitochondrial F1F0 ATP synthase; null mutant temperature sensitive growth on glycerol is suppressed by multicopy expression of Odc1p	1	1		1.11347	0.155061	0.0972446		1.05416	0.07609	0.67284
YLR398C	SKI2	Ski complex component and putative RNA helicase; mediates 3'-5' RNA degradation by the cytoplasmic exosome; null mutants have superkiller phenotype of increased viral dsRNAs and are synthetic lethal with mutations in 5'-3' mRNA decay; mutations in the human ortholog, SKIV2L, causes Syndromic diarrhea/Trichohepatoenteric (SD/THE) syndrome	1	1		1.11346	0.155055	0.0546189		1.03196	0.0453881	0.598984
YNL039W	BDP1	Essential subunit of RNA polymerase III transcription factor (TFIIIB); TFIIIB is involved in transcription of genes encoding tRNAs, 5S rRNA, U6 snRNA, and other small RNAs	1	1		1.11343	0.155013	0.118962		1.0185	0.026444	0.793005
YDL207W	GLE1	Cytoplasmic nucleoporin required for polyadenylated mRNA export; contains a nuclear export signal; when bound to inositol hexakisphosphate (IP6), functions as an activator for the Dbp5p ATPase activity at the nuclear pore complex during mRNA export; mediates translation initiation; required for efficient translation termination	1	1		1.11342	0.154995	0.503981		1.02479	0.0353345	0.747325
YDR415C	YDR415C	Putative aminopeptidase; targeted to vacuole via Vps10p-dependent endosomal vacuolar protein sorting pathway	1	1		1.11337	0.154935	0.0601698		0.913153	-0.131072	0.203896
YDR511W	SDH7	Mitochondrial protein involved in assembly of succinate dehydrogenase; has a role in maturation of the Sdh2p subunit; localized to the mitochondrial intermembrane space; required for acetate utilization and gluconeogenesis; mutation in Drosophila ortholog SDHAF3 causes reduced succinate dehydrogenase activity and neuronal and muscular dysfunction; member of the LYR protein family	1	1		1.11323	0.154754	0.0672919		0.989972	-0.0145404	0.92942
YPR016C	TIF6	Constituent of 66S pre-ribosomal particles; has similarity to human translation initiation factor 6 (eIF6); may be involved in the biogenesis and or stability of 60S ribosomal subunits	1	1		1.11317	0.154677	0.0788864		1.05192	0.07302	0.483294
YNL090W	RHO2	Non-essential small GTPase of the Rho/Rac family of Ras-like proteins; involved in the establishment of cell polarity and in microtubule assembly	1	1		1.11286	0.154267	0.0678719		1.05076	0.0714272	0.666941
YNL003C	PET8	S-adenosylmethionine transporter of the mitochondrial inner membrane; member of the mitochondrial carrier family; required for biotin biosynthesis and respiratory growth	1	1		1.11254	0.153855	0.140218		1.12524	0.170229	0.27779
YAL013W	DEP1	Component of the Rpd3L histone deacetylase complex; required for diauxic shift-induced histone H2B deposition onto rDNA genes; transcriptional modulator involved in regulation of structural phospholipid biosynthesis genes and metabolically unrelated genes, as well as maintenance of telomeres, mating efficiency, and sporulation; localizes to both the nucleus and mitochondria where it may play a ro…	1	1		1.11248	0.153785	0.0960315		0.933772	-0.0988578	0.422532
YLR325C	RPL38	Ribosomal 60S subunit protein L38; homologous to mammalian ribosomal protein L38, no bacterial homolog	1	1		1.11246	0.153753	0.159782		1.05225	0.0734791	0.802622
YER070W	RNR1	Major isoform of large subunit of ribonucleotide-diphosphate reductase; the RNR complex catalyzes rate-limiting step in dNTP synthesis, regulated by DNA replication and DNA damage checkpoint pathways via localization of small subunits; relative distribution to the nucleus increases upon DNA replication stress; RNR1 has a paralog, RNR3, that arose from the whole genome duplication	1	1		1.19073	0.251847	0.0149921	1	1.27173	0.346794	0.00652778	1
YGL129C	RSM23	Mitochondrial ribosomal protein of the small subunit; has similarity to mammalian apoptosis mediator proteins; null mutation prevents induction of apoptosis by overproduction of metacaspase Mca1p	1	1		1.11234	0.153596	0.0736162		0.962732	-0.0547942	0.616665
YMR207C	HFA1	Mitochondrial acetyl-coenzyme A carboxylase; catalyzes production of malonyl-CoA in mitochondrial fatty acid biosynthesis; relocalizes from mitochondrion to cytoplasm upon DNA replication stress; genetic and comparative analysis suggests that translation begins at a non-canonical (Ile) start codon at -372 relative to the annotated start codon	1	1		1.11229	0.153536	0.095825		0.959324	-0.0599105	0.540278												1
YDR332W	IRC3	Double-stranded DNA-dependent helicase of the DExH/D-box family; branch point-binding helicase that preferentially unwinds the nascent lagging strand with a 3' to 5' polarity at a replication fork; contains double-stranded DNA translocase activity; responsible for DNA branch migration; required for maintenance of the mitochondrial (mt) genome; localizes to the mitochondrial matrix; monomeric	1	1		1.11223	0.153456	0.237747		1.14393	0.193997	0.141247
YMR277W	FCP1	Carboxy-terminal domain (CTD) phosphatase; essential for dephosphorylation of the repeated C-terminal domain of the RNA polymerase II large subunit (Rpo21p); relocalizes to the cytosol in response to hypoxia	1	1		1.11185	0.152967	0.0586202		1.07684	0.106809	0.29027
YKL088W	CAB3	Subunit of PPCDC and CoA-SPC complexes involved in CoA biosynthesis; subunits of the phosphopantothenoylcysteine decarboxylase (PPCDC) complex are: Cab3p, Sis2p, Vhs3p, while the subunits of the CoA-synthesizing protein complex (CoA-SPC) are: Cab2p, Cab3p, Cab4p, and Cab5p as well as Sis2p and Vhs3p; null mutant lethality is complemented by E. coli coaBC	1	1		1.1118	0.152903	0.057795		1.13881	0.187521	0.105483
YDR472W	TRS31	Core component of transport protein particle (TRAPP) complexes I-III; TRAPP complexes are related multimeric guanine nucleotide-exchange factor for the GTPase Ypt1p, regulating ER-Golgi traffic (TRAPPI), intra-Golgi traffic (TRAPPII), endosome-Golgi traffic (TRAPPII and III) and autophagy (TRAPPIII)	1	1		1.11167	0.152731	0.120647		1.04114	0.0581654	0.701012
YNL252C	MRPL17	Mitochondrial ribosomal protein of the large subunit	1	1		1.11138	0.152353	0.101996		0.957852	-0.0621248	0.562801
YDR021W	FAL1	Nucleolar protein required for maturation of 18S rRNA; member of the eIF4A subfamily of DEAD-box ATP-dependent RNA helicases; 18S rRNA biogenesis defect of the null mutant is functionally complemented by human EIF4A3	1	1		1.11129	0.15223	0.141742		1.21403	0.279809	0.13401
YPL017C	IRC15	Microtubule associated protein; regulates microtubule dynamics; required for accurate meiotic chromosome segregation; null mutant displays large budded cells due to delayed mitotic progression, increased levels of spontaneous Rad52 foci; IRC15 has a paralog, LPD1, that arose from the whole genome duplication	1	1		1.11093	0.15177	0.0665619		0.917731	-0.123857	0.447097
YLR033W	RSC58	Component of the RSC chromatin remodeling complex; RSC functions in transcriptional regulation and elongation, chromosome stability, and establishing sister chromatid cohesion; involved in telomere maintenance	1	1		1.11082	0.151619	0.0721832		0.974805	-0.0368151	0.718215
YHR084W	STE12	Transcription factor that is activated by a MAPK signaling cascade; activates genes involved in mating or pseudohyphal/invasive growth pathways; cooperates with Tec1p transcription factor to regulate genes specific for invasive growth	1	1		1.11052	0.151238	0.116842		1.11866	0.161774	0.21241
YKR035W-A	DID2	Class E protein of the vacuolar protein-sorting (Vps) pathway; binds Vps4p and directs it to dissociate ESCRT-III complexes; forms a functional and physical complex with Ist1p; human ortholog may be altered in breast tumors	1	1		1.11041	0.151093	0.0990137		0.920252	-0.119899	0.349233
YMR097C	MTG1	Putative GTPase peripheral to the mitochondrial inner membrane; essential for respiratory competence, likely functions in assembly of the large ribosomal subunit, has homologs in plants and animals	1	1		1.11027	0.150906	0.672986		1.00313	0.00451499	0.974751
YCR035C	RRP43	Exosome non-catalytic core component; involved in 3'-5' RNA processing and degradation in both the nucleus and the cytoplasm; has similarity to E. coli RNase PH and to human hRrp43p (OIP2, EXOSC8); protein abundance increases in response to DNA replication stress	1	1		1.11024	0.150872	0.129941		0.908473	-0.138484	0.2303
YCR095C	OCA4	Cytoplasmic protein required for replication of Brome mosaic virus; S. cerevisiae is a model system for studying replication of positive-strand RNA viruses in their natural hosts	1	1		1.10942	0.149804	0.532278		1.03673	0.0520449	0.686521
YHR197W	RIX1	Component of the Rix1 complex and possibly pre-replicative complexes; required for processing of ITS2 sequences from 35S pre-rRNA; component of the pre-60S ribosomal particle with the dynein-related AAA-type ATPase Mdn1p; required for pre-replicative complex (pre-RC) formation and maintenance during DNA replication licensing; relocalizes to the cytosol in response to hypoxia; essential gene	1	1		1.0355	0.0503254	0.539176		1.26938	0.344124	0.0481553	1
YDR325W	YCG1	Subunit of the condensin complex; required for establishment and maintenance of chromosome condensation, chromosome segregation and chromatin binding by the complex; required for tRNA genes clustering at the nucleolus; required for replication slow zone breakage following Mec1p inactivation; transcription is cell cycle regulated, peaking in mitosis and declining in G1; protein is constitutively d…	1	1		1.10922	0.149543	0.175697		1.10157	0.139559	0.246884
YNL263C	YIF1	Integral membrane protein; required for the fusion of ER-derived COPII transport vesicles with the Golgi; interacts with Yip1p and Yos1p; localizes to the Golgi, the ER, and COPII vesicles; homolog of human YIPF3	1	1		1.10907	0.149353	0.132164		1.02338	0.0333383	0.737363
YLL004W	ORC3	Subunit of the origin recognition complex (ORC); ORC directs DNA replication by binding to replication origins and is also involved in transcriptional silencing	1	1		1.10893	0.149164	0.29649		0.916926	-0.125123	0.466832
YPR089W	YPR089W	Protein of unknown function; exhibits genetic interaction with ERG11 and protein-protein interaction with Hsp82p	1	1		1.10886	0.149073	0.342534		1.05243	0.0737228	0.466985
YPL170W	DAP1	Heme-binding protein; involved in regulation of cytochrome P450 protein Erg11p; damage response protein, related to mammalian membrane progesterone receptors; mutations lead to defects in telomeres, mitochondria, and sterol synthesis	1	1		1.10881	0.149011	0.102285		0.879427	-0.185365	0.377684
YDR348C	PAL1	Protein of unknown function thought to be involved in endocytosis; physically interacts with Ede1p and is found at endocytic sites at cell periphery during early stages of endocytosis; green fluorescent protein (GFP)-fusion protein localizes to bud neck; potential Cdc28p substrate; similar to S. pombe Pal1 protein; relocalizes from bud neck to cytoplasm upon DNA replication stress; PAL1 has a par…	1	1		1.1087	0.148865	0.14939		0.995646	-0.0062947	0.95074
YGR075C	PRP38	Unique component of the U4/U6.U5 tri-snRNP particle; tri-snRNP is required for conformational changes which result in the catalytic activation of the spliceosome; dispensable for spliceosome assembly	1	1		1.10868	0.148847	0.136504		1.1282	0.174029	0.389479
YPL199C	YPL199C	Protein involved in nonstop mRNA decay; predicted to be palmitoylated	1	1		1.10837	0.148439	0.236024		1.13493	0.182607	0.117994
YIL118W	RHO3	Non-essential small GTPase of the Rho/Rac family of Ras-like proteins; involved in the establishment of cell polarity; GTPase activity positively regulated by the GTPase activating protein (GAP) Rgd1p	1	1		1.10823	0.148259	0.0653135		0.914729	-0.128584	0.355752
YBR092C	PHO3	Constitutively expressed acid phosphatase similar to Pho5p; brought to the cell surface by transport vesicles; hydrolyzes thiamin phosphates in the periplasmic space, increasing cellular thiamin uptake; expression is repressed by thiamin	1	1		1.10803	0.147995	0.0696379		0.84506	-0.242874	0.248768
YBR078W	ECM33	GPI-anchored protein involved in efficient glucose uptake; possible role in apical bud growth; GPI-anchoring on the plasma membrane crucial to function; phosphorylated in mitochondria; similar to Sps2p; ECM33 has a paralog, PST1, that arose from the whole genome duplication	1	1		1.10798	0.147929	0.183956		1.09565	0.131793	0.133459
YGR128C	UTP8	Nucleolar protein required for export of tRNAs from the nucleus; also copurifies with the small subunit (SSU) processome containing the U3 snoRNA that is involved in processing of pre-18S rRNA	1	1		1.10779	0.147682	0.248173		1.17154	0.228407	0.0965093
YOR189W	IES4	Component of the INO80 chromatiin remodeling complex; target of the Mec1p/Tel1p DNA damage signaling pathway; proposed to link chromatin remodeling to replication checkpoint responses	1	1		1.10778	0.147676	0.308473		0.99582	-0.0060429	0.978483
YMR108W	ILV2	Acetolactate synthase; catalyses the first common step in isoleucine and valine biosynthesis and is the target of several classes of inhibitors, localizes to the mitochondria; expression of the gene is under general amino acid control	1	1		1.02334	0.0332795	0.595705		1.26711	0.341539	0.0116538	1
YKR037C	SPC34	Essential subunit of the Dam1 complex (aka DASH complex); complex couples kinetochores to the force produced by MT depolymerization thereby aiding in chromosome segregation; also localized to nuclear side of spindle pole body	1	1		1.10762	0.147465	0.550063		1.04042	0.0571616	0.727679
YML101C	CUE4	Protein of unknown function; has a CUE domain that binds ubiquitin, which may facilitate intramolecular monoubiquitination; CUE4 has a paralog, CUE1, that arose from the whole genome duplication	1	1		1.10713	0.146831	0.338049		0.961139	-0.0571829	0.757141
YKL079W	SMY1	Kinesin-like myosin passenger-protein; interacts with Myo2p and enhances its interaction with Sec4p during transport of secretory vesicles; controls actin cable structure and dynamics	1	1		1.107	0.146654	0.0679958		1.11368	0.155336	0.187794
YJL046W	AIM22	Lipoate-protein ligase; octanoyl-CoA: protein transferase required along with Lip2 and Lip5 for lipoylation of Lat1p and Kgd2p; similar to E. coli LplA; null mutant displays reduced frequency of mitochondrial genome loss	1	1		1.10654	0.146053	0.101067		1.20557	0.269713	0.118799
YHR038W	RRF1	Mitochondrial ribosome recycling factor; essential for mitochondrial protein synthesis and for the maintenance of the respiratory function of mitochondria	1	1		1.1064	0.145867	0.161362		0.963033	-0.0543426	0.744912
YOL022C	TSR4	Cytoplasmic assembly chaperone for ribosomal protein Rps2p; co-translationally associates with the N-terminal extension of Rps2p to facilitate expression, solubility and ribosome assembly; released prior to the nuclear import of Rps2p; required for correct processing of 20S pre-rRNA at site D to generate mature 18S rRNA; essential gene in the S288C background but not in CEN.PK2; homologous to hum…	1	1		1.10618	0.145582	0.392508		1.07269	0.101237	0.383919
YLR117C	CLF1	Member of the NineTeen Complex (NTC); this complex contains Prp19p and stabilizes U6 snRNA in catalytic forms of the spliceosome containing U2, U5, and U6 snRNAs; homolog of Drosophila crooked neck protein; interacts with U1 snRNP proteins	1	1		1.10617	0.145571	0.0848896		0.984585	-0.022413	0.862013
YHR003C	TCD1	tRNA threonylcarbamoyladenosine dehydratase; required for the ct6A tRNA base modification, where an adenosine at position 37 is modified to form a cyclized active ester with an oxazolone ring; localized to the mitochondrial outer membrane; TCD1 has a paralog, TCD2, that arose from the whole genome duplication	1	1		1.10609	0.14547	0.247364		1.03318	0.0470915	0.667038
YDL217C	TIM22	Essential core component of mitochondrial TIM22 complex; involved in insertion of polytopic proteins into inner membrane; forms channel through which proteins are imported; different regions of Tim22p have functionally diverse roles in recruiting partner subunits to core channel	1	1		1.10596	0.145305	0.367745		0.98028	-0.0287346	0.831908
YMR262W	YMR262W	Protein of unknown function; interacts weakly with Knr4p; YMR262W is not an essential gene	1	1		1.10593	0.145258	0.132608		0.843849	-0.244943	0.151498
YGR281W	YOR1	Plasma membrane ATP-binding cassette (ABC) transporter; multidrug transporter mediates export of many different organic anions including oligomycin; homolog of human cystic fibrosis transmembrane receptor (CFTR)	1	1		1.1057	0.144965	0.137983		0.889846	-0.168372	0.260852
YCL052C	PBN1	Component of glycosylphosphatidylinositol-mannosyltransferase I; essential component; required for the autocatalytic post-translational processing of the protease B precursor Prb1p; localizes to ER in lumenal orientation; homolog of mammalian PIG-X	1	1		1.1056	0.144826	0.490761		0.935552	-0.0961095	0.453449
YJL071W	ARG2	Acetylglutamate synthase (glutamate N-acetyltransferase); mitochondrial enzyme that catalyzes the first step in the biosynthesis of the arginine precursor ornithine; forms a complex with Arg5,6p	1	1		1.10557	0.144786	0.157948		1.10304	0.141484	0.345179
YBR162C	TOS1	Covalently-bound cell wall protein of unknown function; identified as a cell cycle regulated SBF target gene; deletion mutants are highly resistant to treatment with beta-1,3-glucanase; has sequence similarity to YJL171C	1	1		1.10544	0.144625	0.188377		1.0282	0.0401279	0.674668
YMR237W	BCH1	Member of the ChAPs family (Chs5p-Arf1p-binding proteins); members include Bch1p, Bch2p, Bud7p, and Chs6p; ChAPs family proteins form the exomer complex with Chs5p to mediate export of specific cargo proteins from the Golgi to the plasma membrane; interacts selectively with the activated, GTP-bound form of Arf1p; may interact with ribosomes; protein abundance increases and forms cytoplasmic foci …	1	1		1.1053	0.144442	0.079384		1.02072	0.0295903	0.793583
YMR091C	NPL6	Component of the RSC chromatin remodeling complex; interacts with Rsc3p, Rsc30p, Ldb7p, and Htl1p to form a module important for a broad range of RSC functions	1	1		1.10512	0.144207	0.112616		1.02454	0.0349777	0.712169
YKR092C	SRP40	Nucleolar serine-rich protein; role in preribosome assembly or transport; may function as a chaperone of small nucleolar ribonucleoprotein particles (snoRNPs); immunologically and structurally to rat Nopp140	1	1		1.10511	0.144191	0.119072		1.15917	0.213088	0.108459
YER088C	DOT6	Protein involved in rRNA and ribosome biogenesis; activated in stochastic pulses of nuclear localization; binds polymerase A and C motif; subunit of the RPD3L histone deacetylase complex; has chromatin specific SANT domain; involved in telomeric gene silencing and filamentation; relative distribution to the nucleus increases upon DNA replication stress	1	1		1.10505	0.144118	0.105828		0.975092	-0.0363893	0.750122
YJR122W	IBA57	Protein involved in incorporating iron-sulfur clusters into proteins; mitochondrial matrix protein; involved in the incorporation of iron-sulfur clusters into mitochondrial aconitase-type proteins; activates the radical-SAM family members Bio2p and Lip5p; interacts with Ccr4p in the two-hybrid system	1	1		1.10501	0.144062	0.108337		1.073	0.101644	0.548116
YPL072W	UBP16	Putative deubiquitinating enzyme anchored to the outer mitochondrial membrane; probably not important for general mitochondrial functioning, but may perform a more specialized function at mitochondria	1	1		1.10486	0.143869	0.108093		1.0044	0.00633828	0.959931
YNL141W	AAH1	Adenine deaminase (adenine aminohydrolase); converts adenine to hypoxanthine; involved in purine salvage; transcriptionally regulated by nutrient levels and growth phase; Aah1p degraded upon entry into quiescence via SCF and the proteasome	1	1		1.10482	0.143816	0.143745		1.04336	0.0612355	0.721219
YNL048W	ALG11	Alpha-1,2-mannosyltransferase; catalyzes sequential addition of the two terminal alpha 1,2-mannose residues to the Man5GlcNAc2-PP-dolichol intermediate during asparagine-linked glycosylation in the ER	1	1		1.10477	0.14375	0.166273		1.04886	0.0688161	0.422704
YKR087C	OMA1	Metalloendopeptidase of the mitochondrial inner membrane; important for adaptive responses to various homeostatic insults, preservation of normal mitochondrial function under damage-eliciting conditions, and stability of respiratory supercomplexes; involved in turnover of membrane-embedded proteins; mediates degradation of Cox1p in coa2 mutant cells; zebrafish ortholog has a role in organ develop…	1	1		1.10471	0.143663	0.109858		0.956858	-0.0636225	0.5826
YGR056W	RSC1	Component of the RSC chromatin remodeling complex; required for expression of mid-late sporulation-specific genes; contains two essential bromodomains, a bromo-adjacent homology (BAH) domain, and an AT hook; RSC1 has a paralog, RSC2, that arose from the whole genome duplication	1	1		1.10469	0.143647	0.388467		1.00751	0.0107939	0.911746
YDL045C	FAD1	Flavin adenine dinucleotide (FAD) synthetase; performs the second step in synthesis of FAD from riboflavin; mutation is functionally complemented by human FLAD1	1	1		1.10467	0.143617	0.0945038		1.05458	0.0766674	0.533267
YHR013C	ARD1	Subunit of protein N-terminal acetyltransferase NatA; NatA comprises Nat1p, Ard1p, Nat5p; acetylates many proteins to influence telomeric silencing, cell cycle, heat-shock resistance, mating, sporulation, early stages of mitophagy; protein abundance increases under DNA replication stress; mutations in human homolog X-linked NAA10 lead to Ogden syndrome (S37P) and intellectual disability (R116W); …	1	1		1.10463	0.14356	0.551449		1.05427	0.0762471	0.530826
YDR054C	CDC34	Ubiquitin-conjugating enzyme (E2); catalytic subunit of SCF ubiquitin-protein ligase complex (together with Skp1p, Rbx1p, Cdc53p, and an F-box protein) that regulates cell cycle progression by targeting key substrates for degradation; protein abundance increases in response to DNA replication stress; human CDC34 functionally complements the thermosensitivity of the cdc34-2 mutant	1	1		1.10443	0.143298	0.105148		0.894503	-0.160842	0.130482
YOR265W	RBL2	Protein involved in microtubule morphogenesis; required for protection from excess free beta-tubulin; proposed to be involved the folding of beta-tubulin; similar to mouse beta-tubulin cofactor A; protein abundance increases in response to DNA replication stress	1	1		1.10443	0.143297	0.107257		0.931577	-0.102253	0.720086
YNL240C	NAR1	Subunit of the cytosolic iron-sulfur (FeS) protein assembly machinery; required for maturation of cytosolic and nuclear FeS proteins and for normal resistance to oxidative stress; deficiency results in shortened lifespan and sensitivity to paraquat; homologous to human Narf	1	1		1.1044	0.143257	0.128588		1.04095	0.0579071	0.600564
YLL022C	HIF1	Non-essential component of the HAT-B histone acetyltransferase complex; localized to the nucleus; has a role in telomeric silencing; other members are Hat1p and Hat2p	1	1		1.10429	0.143115	0.358848		1.11808	0.161025	0.127698
YLR301W	HRI1	Protein of unknown function that interacts with Sec72p and Hrr25p	1	1		1.10419	0.142986	0.0773058		1.03915	0.0554064	0.585072
YOR117W	RPT5	ATPase of the 19S regulatory particle of the 26S proteasome; one of six ATPases of the regulatory particle; involved in the degradation of ubiquitinated substrates; recruited to the GAL1-10 promoter region upon induction of transcription; similar to human TBP1	1	1		1.10413	0.142914	0.0869535		0.996791	-0.00463655	0.955471
YKR081C	RPF2	Essential protein involved in rRNA maturation and ribosomal assembly; involved in the processing of pre-rRNA and the assembly of the 60S ribosomal subunit; interacts with ribosomal protein L11; localizes predominantly to the nucleolus; constituent of 66S pre-ribosomal particles	1	1		1.10408	0.14285	0.0845576		1.11734	0.160065	0.205096
YJL115W	ASF1	Nucleosome assembly factor; involved in chromatin assembly, disassembly; required for recovery after DSB repair; role in H3K56 acetylation required for expression homeostasis, buffering mRNA synthesis rate against gene dosage changes in S phase; anti-silencing protein, derepresses silent loci when overexpressed; role in regulating Ty1 transposition; relocalizes to cytosol under hypoxia; growth de…	1	1		0.958655	-0.0609164	0.492075		1.26659	0.340949	0.045159	1
YLR448W	RPL6B	Ribosomal 60S subunit protein L6B; binds 5.8S rRNA; homologous to mammalian ribosomal protein L6, no bacterial homolog; RPL6B has a paralog, RPL6A, that arose from the whole genome duplication	1	1		1.10384	0.142528	0.146875		1.08416	0.116582	0.305679
YDL060W	TSR1	Protein required for processing of 20S pre-rRNA in the cytoplasm; associates with pre-40S ribosomal particles; inhibits the premature association of 60S subunits with assembling 40S subunits in the cytoplasm; similar to Bms1p; relocalizes from nucleus to cytoplasm upon DNA replication stress	1	1		1.10376	0.14243	0.376638		1.1526	0.204894	0.0902005
YKR042W	UTH1	Mitochondrial inner membrane protein; role in mitophagy is disputed; implicated in cell wall biogenesis, the oxidative stress response, life span during starvation, and cell death; SUN family member; UTH1 has a paralog, NCA3, that arose from the whole genome duplication	1	1		1.10358	0.142191	0.202956		1.07729	0.107407	0.252214
YMR240C	CUS1	Protein required for assembly of U2 snRNP into the spliceosome; forms a complex with Hsh49p and Hsh155p	1	1		1.10335	0.141886	0.18776		1.05509	0.0773598	0.500826
YGL086W	MAD1	Coiled-coil protein involved in spindle-assembly checkpoint; required for inhibition of karyopherin/importin Pse1p (aka Kap121p) upon spindle assembly checkpoint arrest; phosphorylated by Mps1p upon checkpoint activation which leads to inhibition of anaphase promoting complex activity; forms a complex with Mad2p; gene dosage imbalance between MAD1 and MAD2 leads to chromosome instability	1	1		1.10333	0.141865	0.162328		1.03091	0.043917	0.69494
YJR011C	CAL4	Accessory component of the Ccr4-NOT complex; GFP-fusion protein expression is induced in response to the DNA-damaging agent MMS	1	1		1.10329	0.141811	0.212042		1.05785	0.0811355	0.608438
YNL099C	OCA1	Putative protein tyrosine phosphatase; required for cell cycle arrest in response to oxidative damage of DNA	1	1		1.10309	0.141555	0.0945408		1.03457	0.0490275	0.716926
YCR004C	YCP4	Protein of unknown function; has sequence and structural similarity to flavodoxins; predicted to be palmitoylated; the authentic, non-tagged protein is detected in highly purified mitochondria in high-throughput studies	1	1		1.10305	0.141496	0.333686		0.964521	-0.0521152	0.537697
YJL122W	ALB1	Shuttling pre-60S factor; involved in the biogenesis of ribosomal large subunit; interacts directly with Arx1p; responsible for Tif6p recycling defects in absence of Rei1p	1	1		1.14425	0.194405	0.167394		1.26379	0.33776	0.0250468	1
YOR298C-A	MBF1	Transcriptional coactivator; bridges the DNA-binding region of Gcn4p and TATA-binding protein Spt15p; suppressor of frameshift mutations; protein abundance increases in response to DNA replication stress	1	1		1.10285	0.141237	0.123278		0.906104	-0.142251	0.260932
YOR176W	HEM15	Ferrochelatase; a mitochondrial inner membrane protein, catalyzes insertion of ferrous iron into protoporphyrin IX, the eighth and final step in the heme biosynthetic pathway; human homolog FECH can complement yeast mutant and allow growth of haploid null after sporulation of a heterozygous diploid	1	1		1.10273	0.141081	0.0808971		0.878901	-0.186227	0.0585356																			1
YDL064W	UBC9	SUMO-conjugating enzyme involved in the Smt3p conjugation pathway; nuclear protein required for S- and M-phase cyclin degradation and mitotic control; involved in proteolysis mediated by the anaphase-promoting complex cyclosome (APCC)	1	1		1.10255	0.140847	0.322593		1.04725	0.0666126	0.657781
YCL017C	NFS1	Cysteine desulfurase involved in iron-sulfur cluster biogenesis; required for thio-modification of mitochondrial and cytoplasmic tRNAs; involved in DNA damage response by providing iron-sulfur cluster cofactors for DNA repair enzymes; essential protein located predominantly in mitochondria	1	1		1.10219	0.140379	0.198987		1.00426	0.00613669	0.957388
YKL189W	HYM1	Component of the RAM signaling network; is involved in regulation of Ace2p activity and cellular morphogenesis; interacts with Sog2p; allosterically activates Kic1p; localizes to sites of polarized growth during budding and during the mating response	1	1		1.10208	0.14023	0.318379		0.876578	-0.190045	0.194041
YHR033W	YHR033W	Putative protein of unknown function; epitope-tagged protein localizes to the cytoplasm; YHR033W has a paralog, PRO1, that arose from the whole genome duplication	1	1		1.10201	0.140135	0.164854		0.983356	-0.0242145	0.889483
YNL023C	FAP1	Protein that acts as sensor of stalled ribosomes; binds to Fpr1p and Smu2p, and triggers ubiquitination of stalled monosomes for subsequent degradation; confers rapamycin resistance by competing with rapamycin for Fpr1p binding; accumulates in the nucleus upon treatment of cells with rapamycin; has similarity to D. melanogaster shuttle craft and human NFX1	1	1		1.10194	0.140046	0.692493		1.11821	0.161186	0.169182
YBR083W	TEC1	Transcription factor targeting filamentation genes and Ty1 expression; Ste12p activation of most filamentation gene promoters depends on Tec1p and Tec1p transcriptional activity is dependent on its association with Ste12p; binds to TCS elements upstream of filamentation genes, which are regulated by Tec1p/Ste12p/Dig1p complex; competes with Dig2p for binding to Ste12p/Dig1p; positive regulator of…	1	1		1.10183	0.139906	0.260863		1.05818	0.0815833	0.510756
YMR316W	DIA1	Protein of unknown function; involved in invasive and pseudohyphal growth; green fluorescent protein (GFP)-fusion protein localizes to the cytoplasm in a punctate pattern	1	1		1.10148	0.139449	0.317527		0.467569	-1.09675	0.135304
YBR005W	RCR1	Plasma membrane (PM) ubiquitin ligase-substrate adaptor; involved in cell wall chitin deposition; ubiquitinates and down-regulates chitin synthase Chs3p abundance at PM via calcineurin/Crz1 signaling pathway which regulates RCR1 expression; delivered to PM by exomer complex using novel PM sorting motif; RCR1 has a paralog, RCR2, that arose from the whole genome duplication	1	1		1.10135	0.139279	0.272663		0.530056	-0.915782	0.104336
YGL043W	DST1	General transcription elongation factor TFIIS; enables RNA polymerase II to read through blocks to elongation by stimulating cleavage of nascent transcripts stalled at transcription arrest sites; maintains RNAPII elongation activity on ribosomal protein genes during conditions of transcriptional stress	1	1		1.10122	0.139098	0.115173		1.02815	0.0400448	0.780807
YCR011C	ADP1	Putative ATP-dependent permease of the ABC transporter family	1	1		1.10118	0.139055	0.352953		0.936921	-0.0940011	0.302626
YGL094C	PAN2	Catalytic subunit of the Pan2p-Pan3p poly(A)-ribonuclease complex; complex acts to control poly(A) tail length and regulate the stoichiometry and activity of postreplication repair complexes	1	1		1.10052	0.138189	0.100866		1.02992	0.0425309	0.696554
YOL081W	IRA2	GTPase-activating protein; negatively regulates RAS by converting it from the GTP- to the GDP-bound inactive form, required for reducing cAMP levels under nutrient limiting conditions; IRA2 has a paralog, IRA1, that arose from the whole genome duplication; defects in human homolog NF1 are associated with neurofibromatosis	1	1		1.1003	0.137902	0.278238		0.927108	-0.10919	0.440975
YMR157C	AIM36	Protein of unknown function; null mutant displays reduced respiratory growth and elevated frequency of mitochondrial genome loss; the authentic, non-tagged protein is detected in purified mitochondria in high-throughput studies	1	1		1.10001	0.137517	0.0879331		1.09236	0.127443	0.334964
YNL123W	NMA111	Serine protease and general molecular chaperone; cleaves Roq1p, which modifies the substrate specificity of the Ubr1p Ub-ligase, promoting the stress-induced homeostatically-regulated protein degradation (SHRED) of misfolded and native ER-membrane and cytosolic proteins; chaperone activity involved in the heat stress response; promotes apoptosis through proteolysis of Bir1p; role in lipid homeost…	1	1		1.1	0.137503	0.125773		1.0095	0.0136364	0.933605
YOR122C	PFY1	Profilin; binds actin, phosphatidylinositol 4,5-bisphosphate, and polyproline regions; involved in cytoskeleton organization; required for normal timing of actin polymerization in response to thermal stress; protein abundance increases in response to DNA replication stress; highly conserved protein; human PFN1 (profilin 1) complements temperature sensitive pfy1 mutants, PFN1 mutations are a rare …	1	1		1.09959	0.13696	0.247177		0.997462	-0.00366581	0.976187
YLR328W	NMA1	Nicotinic acid mononucleotide adenylyltransferase; catalyzes the transfer of the adenylyl moiety of ATP to nicotinamide mononucleotide to form NAD; involved in pathways of NAD biosynthesis, including the de novo, NAD(+) salvage, and nicotinamide riboside salvage pathways; homolog of human NMNAT; NMA1 has a paralog, NMA2, that arose from the whole genome duplication	1	1		1.09952	0.136872	0.15881		1.10162	0.139628	0.240401
YBR125C	PTC4	Cytoplasmic type 2C protein phosphatase (PP2C); identified as a high-copy number suppressor of cnb1 mpk1 synthetic lethality; overexpression decreases high-osmolarity induced Hog1p phosphorylation and kinase activity	1	1		1.0995	0.136843	0.135981		0.897271	-0.156384	0.262864
YDL002C	NHP10	Non-essential INO80 chromatin remodeling complex subunit; preferentially binds DNA ends, protecting them from exonucleatic cleavage; deletion affects telomere maintenance via recombination; related to mammalian high mobility group proteins	1	1		1.09943	0.136754	0.102757		1.10933	0.149691	0.297893
YKL116C	PRR1	Serine/threonine protein kinase; inhibits pheromone induced signaling downstream of MAPK, possibly at the level of the Ste12p transcription factor	1	1		1.09942	0.136741	0.102028		0.853184	-0.229072	0.129536
YFL048C	EMP47	Integral membrane component of ER-derived COPII-coated vesicles; functions in ER to Golgi transport; forms a complex with Ssp120p that may function in trafficking plasma membrane glycoproteins through early secretory pathway; EMP47 has a paralog, EMP46, that arose from the whole genome duplication	1	1		1.09938	0.136693	0.120182		1.00952	0.0136639	0.881811
YFR051C	RET2	Delta subunit of the coatomer complex (COPI); COPI coats Golgi-derived transport vesicles; involved in retrograde transport between Golgi and ER	1	1		1.09933	0.136619	0.0821704		0.994235	-0.00834109	0.926251
YER131W	RPS26B	Protein component of the small (40S) ribosomal subunit; homologous to mammalian ribosomal protein S26, no bacterial homolog; RPS26B has a paralog, RPS26A, that arose from the whole genome duplication; human homolog can partially complement an RPS26A, RPS26B double null mutant; mutations in the human gene are associated with Diamond-Blackfan anemia	1	1		1.09925	0.136518	0.118273		1.19663	0.258977	0.234184
YGL189C	RPS26A	Protein component of the small (40S) ribosomal subunit; homologous to mammalian ribosomal protein S26, no bacterial homolog; RPS26A has a paralog, RPS26B, that arose from the whole genome duplication; human homolog can partially complement an RPS26A, RPS26B double null mutant; mutations in the human gene are associated with Diamond-Blackfan anemia	1	1		1.09925	0.136518	0.118273		1.0914	0.126177	0.457247
YHL038C	CBP2	Required for splicing of the group I intron bI5 of the COB pre-mRNA; nuclear-encoded mitochondrial protein that binds to the RNA to promote splicing; also involved in but not essential for splicing of the COB bI2 intron and the intron in the 21S rRNA gene	1	1		1.09923	0.136498	0.0979062		0.96058	-0.0580229	0.651797
YNL229C	URE2	Nitrogen catabolite repression transcriptional regulator; inhibits GLN3 transcription in good nitrogen source; role in sequestering Gln3p and Gat1p to the cytoplasm; has glutathione peroxidase activity and can mutate to acquire GST activity; self-assembly under limited nitrogen conditions creates [URE3] prion and releases catabolite repression	1	1		1.0991	0.136324	0.0952954		1.02776	0.0395087	0.668417
YJR022W	LSM8	Lsm (Like Sm) protein; forms heteroheptameric complex (with Lsm2p, Lsm3p, Lsm4p, Lsm5p, Lsm6p, and Lsm7p) that is part of spliceosomal U6 snRNP and is also implicated in processing of pre-tRNA, pre-snoRNA, and pre-rRNA	1	1		1.09909	0.136314	0.255564		0.785377	-0.348543	0.215475
YBL035C	POL12	B subunit of DNA polymerase alpha-primase complex; required for initiation of DNA replication during mitotic and premeiotic DNA synthesis; also functions in telomere capping and length regulation	1	1		1.09136	0.126126	0.297483		1.2628	0.336624	0.0242229	1
YNL274C	GOR1	Glyoxylate reductase; null mutation results in increased biomass after diauxic shift; the authentic, non-tagged protein is detected in highly purified mitochondria in high-throughput studies; protein abundance increases in response to DNA replication stress	1	1		1.099	0.136188	0.0823489		0.975239	-0.0361724	0.775969
YOR239W	ABP140	AdoMet-dependent tRNA methyltransferase and actin binding protein; C-terminal domain is responsible for 3-methylcytidine modification of residue 32 of the tRNA anticodon loop of tRNA-Thr and tRNA-Ser and contains an S-adenosylmethionine (AdoMet) binding motif; N-terminal actin binding sequence interacts with actin filaments and localizes to actin patches and cables; N- and C-terminal domains are …	1	1		1.0989	0.136063	0.11273		1.03971	0.0561845	0.570745
YGL055W	OLE1	Delta(9) fatty acid desaturase; required for monounsaturated fatty acid synthesis and for normal distribution of mitochondria	1	1		1.09876	0.135878	0.112662		1.19371	0.255449	0.0802457												1
YFR001W	LOC1	Nucleolar protein involved in the asymmetric localization of ASH1 mRNA; binds cooperatively with She2p to the E3 zip-code element in the 3'-UTR of the mRNA; constituent of 66S pre-ribosomal particles involved in pre-rRNA processing and nuclear export of the 60S subunit; may facilitate Rpl43p loading; required post-transcriptionally for efficient retrotransposition; absence results in decreased Ty…	1	1		1.09869	0.135785	0.20565		1.05742	0.0805451	0.578514
YBR176W	ECM31	Ketopantoate hydroxymethyltransferase; required for pantothenic acid biosynthesis, converts 2-oxoisovalerate into 2-dehydropantoate	1	1		1.09853	0.135581	0.152894		0.966196	-0.0496123	0.718985																				1
YLR335W	NUP2	Nucleoporin involved in nucleocytoplasmic transport; binds to either the nucleoplasmic or cytoplasmic faces of the nuclear pore complex depending on Ran-GTP levels; also has a role in chromatin organization; involved with Nup60p in nuclear basket remodeling during meiosis; Cdc5p-mediated phosphorylation of Nup60p leads to detachment and reattachment of nuclear basket	1	1		1.09839	0.135385	0.0879082		1.07766	0.107905	0.270975
YOR157C	PUP1	Beta 2 subunit of the 20S proteasome; endopeptidase with trypsin-like activity that cleaves after basic residues; synthesized as a proprotein before being proteolytically processed for assembly into 20S particle; human homolog is subunit Z	1	1		1.0983	0.135269	0.184672		0.922187	-0.116868	0.195813
YER093C	TSC11	Subunit of TORC2, a regulator of plasma membrane (PM) homeostasis; TORC2 also regulates actin cytoskeletal dynamics during polarized growth and cell wall integrity; contains an N-terminal armadillo repeat region necessary for recruitment to the PM and for anchoring Tor2p and Avo1p at the PM; acts along with Avo1p as a scaffold important for integrity of the TORC2 complex; involved in sphingolipid…	1	1		1.0981	0.135005	0.0810462		0.996649	-0.00484312	0.960434
YPL243W	SRP68	Core component of the signal recognition particle (SRP) complex; SRP complex functions in targeting nascent secretory proteins to the endoplasmic reticulum (ER) membrane; relocalizes from cytoplasm to the nuclear periphery upon DNA replication stress	1	1		1.09797	0.134832	0.15937		1.01547	0.0221493	0.825707
YBL027W	RPL19B	Ribosomal 60S subunit protein L19B; rpl19a and rpl19b single null mutations result in slow growth, while the double null mutation is lethal; homologous to mammalian ribosomal protein L19, no bacterial homolog; RPL19B has a paralog, RPL19A, that arose from the whole genome duplication	1	1		1.09784	0.134674	0.257051		1.08428	0.116736	0.289616
YBR084C-A	RPL19A	Ribosomal 60S subunit protein L19A; rpl19a and rpl19b single null mutations result in slow growth, while the double null mutation is lethal; homologous to mammalian ribosomal protein L19, no bacterial homolog; RPL19A has a paralog, RPL19B, that arose from the whole genome duplication	1	1		1.09784	0.134674	0.257051		1.0961	0.132376	0.187836
YDR255C	RMD5	Component of GID Complex that confers ubiquitin ligase (U3) activity; necessary for polyubiquitination and degradation of the gluconeogenic enzyme fructose-1,6-bisphosphatase; forms dimer with Fyv10p that is then recruited to GID Complex by Gid8p; also required for sporulation; conserved protein that has a degenerate RING finger domain	1	1	1	1.09744	0.134147	0.200188		0.808097	-0.3074	0.0536878							1
YHR110W	ERP5	Protein with similarity to Emp24p and Erv25p; member of the p24 family involved in ER to Golgi transport	1	1		1.09731	0.133977	0.0923829		1.06283	0.0879152	0.321519
YPL171C	OYE3	Conserved NADPH oxidoreductase containing flavin mononucleotide (FMN); homologous to Oye2p with different ligand binding and catalytic properties; has potential roles in oxidative stress response and programmed cell death	1	1		1.09714	0.133745	0.47921		1.14768	0.198726	0.230425
YER016W	BIM1	Microtubule plus end-tracking protein; forms a complex with Kar9p that makes up the cortical microtubule capture site and delays the exit from mitosis when the spindle is oriented abnormally; homolog of human end binding protein 1 (EB1)	1	1		1.09683	0.133338	0.297569		1.03905	0.0552653	0.660208
YPL129W	TAF14	Subunit of TFIID, TFIIF, INO80, SWI/SNF, and NuA3 complexes; involved in RNA polymerase II transcription initiation and in chromatin modification; serves as an additional DNA binding domain for the complex; contains a YEATS domain	1	1		1.09681	0.133311	0.110182		1.01942	0.0277506	0.770286
YLR401C	DUS3	Dihydrouridine synthase; member of a widespread family of conserved proteins including Smm1p, Dus1p, and Dus4p; contains a consensus oleate response element (ORE) in its promoter region; forms nuclear foci upon DNA replication stress	1	1		1.14411	0.194227	0.0798687		1.26244	0.336219	0.00595554	1
YKL142W	MRP8	Protein of unknown function; undergoes sumoylation; transcription induced under cell wall stress; protein levels are reduced under anaerobic conditions; protein abundance increases in response to DNA replication stress; originally thought to be a mitochondrial ribosomal protein based on sequence analysis	1	1		1.09669	0.133162	0.0812436		0.872065	-0.197492	0.176339
YBR143C	SUP45	Polypeptide release factor (eRF1) in translation termination; mutant form acts as a recessive omnipotent suppressor; methylated by Mtq2p-Trm112p in ternary complex eRF1-eRF3-GTP; mutation of methylation site confers resistance to zymocin; has a role in cytokinesis through interaction with Mlc1p	1	1		1.09643	0.132815	0.101774		1.07882	0.109449	0.225447
YGR112W	SHY1	Mitochondrial inner membrane protein required for complex IV assembly; associates with complex IV assembly intermediates and complex III/complex IV supercomplexes; similar to human SURF1 involved in Leigh Syndrome; complex IV is also known as cytochrome c oxidase; also localizes to the peroxisome	1	1	1	1.09642	0.132797	0.782753		1.05651	0.0793119	0.584625
YLR174W	IDP2	Cytosolic NADP-specific isocitrate dehydrogenase; catalyzes oxidation of isocitrate to alpha-ketoglutarate; levels are elevated during growth on non-fermentable carbon sources and reduced during growth on glucose; IDP2 has a paralog, IDP3, that arose from the whole genome duplication; mutation in human homolog IDH1 is associated with low-grade gliomas and secondary glioblastomas	1	1		1.09626	0.132596	0.0816694		1.03105	0.0441077	0.576596
YOR354C	MSC6	Multicopy suppressor of HER2 involved in mitochondrial translation; mutant is defective in directing meiotic recombination events to homologous chromatids	1	1		1.09625	0.13258	0.1466		1.04153	0.0587006	0.557671
YML015C	TAF11	TFIID subunit (40 kDa); involved in RNA polymerase II transcription initiation, similar to histone H3 with atypical histone fold motif of Spt3-like transcription factors	1	1		1.09613	0.132415	0.0921947		0.981209	-0.0273682	0.823797
YHR030C	SLT2	Serine/threonine MAP kinase; coordinates expression of all 19S regulatory particle assembly-chaperones (RACs) to control proteasome abundance; involved in regulating maintenance of cell wall integrity, cell cycle progression, nuclear mRNA retention in heat shock, septum assembly; required for mitophagy, pexophagy; affects recruitment of mitochondria to phagophore assembly site; plays role in adap…	1	1		1.09611	0.132386	0.54339		0.900079	-0.151877	0.167642
YER111C	SWI4	DNA binding component of the SBF complex (Swi4p-Swi6p); a transcriptional activator that in concert with MBF (Mbp1-Swi6p) regulates late G1-specific transcription of targets including cyclins and genes required for DNA synthesis and repair; Slt2p-independent regulator of cold growth; acetylation at two sites, K1016 and K1066, regulates interaction with Swi6p	1	1		1.09602	0.132277	0.509557		1.07563	0.105188	0.421437
YPL212C	PUS1	tRNA:pseudouridine synthase; introduces pseudouridines at positions 26-28, 34-36, 65, and 67 of tRNA; also acts on U2 snRNA; also pseudouridylates some mRNAs, and pseudouridylation level varies with growth phase; nuclear protein that appears to be involved in tRNA export; PUS1 has a paralog, PUS2, that arose from the whole genome duplication	1	1		1.09593	0.132152	0.158132		1.04741	0.0668258	0.575884
YPL065W	VPS28	Component of the ESCRT-I complex; complex is involved in ubiquitin-dependent sorting of proteins into the endosome; conserved C-terminal domain interacts with ESCRT-III subunit Vps20p; other members include Stp22p, Srn2p, Vps28p, and Mvb12p	1	1		1.09571	0.131861	0.177245		0.942469	-0.0854833	0.582427
YNL116W	DMA2	Ubiquitin-protein ligase (E3); controls septin dynamics and spindle position checkpoint (SPOC) with ligase Dma1p by regulating recruitment of Elm1p to bud neck; regulates levels of eIF2 subunit Gcd11p, as well as abundance, localization, and ubiquitination of Cdk inhibitory kinase Swe1p; ortholog of human RNF8, similar to human Chfr; contains FHA and RING finger domains; DMA2 has a paralog, DMA1,…	1	1		1.09568	0.131828	0.124269		0.964617	-0.0519725	0.657103
YJR016C	ILV3	Dihydroxyacid dehydratase; putative 2Fe-2S protein; catalyzes third step in the common pathway leading to biosynthesis of branched-chain amino acids	1	1		1.09565	0.131787	0.10477		1.18817	0.248746	0.0597062
YER082C	UTP7	Nucleolar protein; component of the small subunit (SSU) processome containing the U3 snoRNA that is involved in processing of pre-18S rRNA	1	1		1.09557	0.131686	0.258433		1.06969	0.0971881	0.417354
YMR135C	GID8	Subunit of GID Complex, binds strongly to central component Vid30p; GID Complex is involved in proteasome-dependent catabolite inactivation of fructose-1,6-bisphosphatase; recruits Rmd5p, Fyv10 and Vid28p to GID Complex; contains LisH, CTLH, and CRA domains that mediate binding to Vid30p (LisH) and Rmd5p and Vid28p (CTLH and CRA); dosage-dependent regulator of START	1	1		1.09546	0.13154	0.317596		0.995702	-0.00621374	0.960498							1
YDL055C	PSA1	GDP-mannose pyrophosphorylase (mannose-1-phosphate guanyltransferase); synthesizes GDP-mannose from GTP and mannose-1-phosphate in cell wall biosynthesis; required for normal cell wall structure	1	1		1.09534	0.131379	0.115117		1.09847	0.135497	0.139354
YPR037C	ERV2	Flavin-linked sulfhydryl oxidase localized to the ER lumen; involved in disulfide bond formation within the endoplasmic reticulum (ER)	1	1		1.09532	0.131358	0.173226		0.978938	-0.0307107	0.79465
YDR243C	PRP28	Pre-mRNA splicing factor; RNA binding protein involved in RNA isomerization at the 5' splice site and for exchange of U6 for U1 snRNA at the 5' splice site; similar to the RNA helicases of the DEAD-box family	1	1		1.1077	0.147569	0.151951		1.2566	0.32952	0.00971513	1
YKR095W	MLP1	Myosin-like protein associated with the nuclear envelope; nuclear basket protein that connects the nuclear pore complex with the nuclear interior; involved with Tel1p in telomere length control; involved with Pml1p and Pml39p in nuclear retention of unspliced mRNAs; MLP1 has a paralog, MLP2, that arose from the whole genome duplication	1	1		1.09513	0.131096	0.106909		1.0482	0.0679167	0.410782
YPL051W	ARL3	ARF-like small GTPase of the RAS superfamily; required for recruitment of Arl1p, a GTPase that regulates membrane traffic, to the Golgi apparatus; NatC-catalyzed N-terminal acetylation regulates Golgi membrane association mediated by interaction with membrane receptor, Sys1p; similar to ADP-ribosylation factor and orthologous to mammalian ARFRP1	1	1		1.09508	0.131035	0.198543		0.978136	-0.0318925	0.840402
YDL102W	POL3	Catalytic subunit of DNA polymerase delta; responsible for most of lagging strand DNA synthesis; required for chromosomal DNA replication during mitosis and meiosis, intragenic recombination, repair of double strand DNA breaks, and DNA replication during nucleotide excision repair (NER)	1	1		1.09508	0.131032	0.475957		1.12581	0.17096	0.115913
YPR040W	TIP41	Tap42p-interacting protein; negative regulator of the TORC1 signaling pathway that activates the type 2A-related phosphatase Sit4p by binding and antagonizing Tap42p, a SIT4 inhibitor; proposed to be part of a feedback loop to amplify Sit4p activity when TORC1 is inactivated; protein abundance increases in response to DNA replication stress	1	1		1.09497	0.130887	0.21166		0.960797	-0.057697	0.616944
YOR276W	CAF20	Phosphoprotein of the mRNA cap-binding complex; involved in translational control; repressor of cap-dependent translational initiation; translational activator of select mRNAs during filamentous growth; competes with eIF4G for binding to eIF4E	1	1		1.09495	0.130865	0.174588		1.02657	0.0378361	0.744708
YLL029W	FRA1	Protein involved in negative regulation of iron regulon transcription; forms an iron independent complex with Fra2p, Grx3p, and Grx4p; cytosolic; mutant fails to repress transcription of iron regulon and is defective in spore formation	1	1		1.09482	0.130694	0.109902		0.968094	-0.0467815	0.643331
YBL057C	PTH2	One of two mitochondrially-localized peptidyl-tRNA hydrolases; negatively regulates the ubiquitin-proteasome pathway via interactions with ubiquitin-like ubiquitin-associated proteins; dispensable for cell growth; see also PTH1	1	1		1.09461	0.130413	0.147471		0.945771	-0.0804372	0.545472
YGL159W	YGL159W	Putative protein of unknown function; deletion mutant has no detectable phenotype	1	1		1.09456	0.130346	0.232099		1.03674	0.0520495	0.707191
YLL002W	RTT109	Histone acetyltransferase; critical for cell survival in presence of DNA damage during S phase, required for recovery after DSB repair; acetylates H3K56, H3K9; H3K56 acetylation activity required for expression homeostasis, buffering of mRNA synthesis rate against changes in gene dosage during S phase; involved in non-homologous end joining and regulation of Ty1 transposition; prevents hyper-ampl…	1	1		1.09447	0.130235	0.465846		1.06204	0.0868413	0.597633
YML108W	YML108W	Protein of unknown function; structure defines a new subfamily of the split beta-alpha-beta sandwiches; green fluorescent protein (GFP)-fusion protein localizes to the cytoplasm and nucleus; YML108W is not an essential gene; relative distribution to the nucleus increases upon DNA replication stress	1	1		1.09437	0.130098	0.835318		1.07303	0.101684	0.746958
YFL044C	OTU1	Deubiquitylation enzyme that binds to the chaperone-ATPase Cdc48p; may contribute to regulation of protein degradation by deubiquitylating substrates that have been ubiquitylated by Ufd2p; member of the Ovarian Tumor (OTU) family; protein abundance increases in response to DNA replication stress	1	1		1.09435	0.13008	0.133847		0.882546	-0.180257	0.162275
YGR222W	PET54	Mitochondrial inner membrane protein; binds to the 5' UTR of the COX3 mRNA to activate its translation together with Pet122p and Pet494p; also binds to the COX1 Group I intron AI5 beta to facilitate exon ligation during splicing; also stimulates efficient synthesis of Cox1p	1	1		1.09405	0.129676	0.266464		1.00022	0.000324393	0.997993
YPL239W	YAR1	Nucleocytoplasmic shuttling assembly chaperone; co-translationally associates with nascent Rps3p in the cytoplasm and delivers it to pre-ribosomal subunits in the nucleus; required for 40S ribosomal subunit nuclear export, biogenesis and adaptation to osmotic and oxidative stress; contains ankyrin-repeats; expression repressed by heat shock	1	1		1.09405	0.129675	0.152014		1.10326	0.141771	0.322831
YCR092C	MSH3	Mismatch repair protein; forms dimers with Msh2p that mediate repair of insertion or deletion mutations and removal of nonhomologous DNA ends, contains a PCNA (Pol30p) binding motif required for genome stability	1	1		1.09397	0.129577	0.5611		1.09795	0.134815	0.327284
YLR061W	RPL22A	Ribosomal 60S subunit protein L22A; required for translation of long 5' UTR of IME1 mRNA and meiotic entry; required for the oxidative stress response, pseudohyphal and invasive growth; homologous to mammalian ribosomal protein L22, no bacterial homolog; RPL22A has a paralog, RPL22B, that arose from the whole genome duplication	1	1		1.09357	0.129051	0.22659		1.08779	0.121402	0.368524
YPL266W	DIM1	Essential 18S rRNA dimethylase (dimethyladenosine transferase); responsible for conserved m6(2)Am6(2)A dimethylation in 3'-terminal loop of 18S rRNA, part of 90S and 40S pre-particles in nucleolus, involved in pre-ribosomal RNA processing; human homolog DIMT1 complements yeast dim1 mutant	1	1		1.09338	0.128799	0.104027		1.07586	0.105488	0.412678
YGR040W	KSS1	Mitogen-activated protein kinase (MAPK); involved in signal transduction pathways that control filamentous growth and pheromone response; regulates septum assembly, and may directly phosphorylate Bni4p; the KSS1 gene is nonfunctional in some S288C-related strains and functional in W303a strains	1	1		1.09335	0.128761	0.603459		1.08002	0.111064	0.421821
YBR034C	HMT1	Nuclear SAM-dependent mono- and asymmetric methyltransferase; modifies hnRNPs, including Npl3p and Hrp1p, affecting their activity and nuclear export; methylates U1 snRNP protein Snp1p, ribosomal protein Rps2p, and histones H3 and H4; interacts genetically with genes encoding components of Rpd3(L) and this interaction is important for Rpd3 recruitment to the subtelomeric region	1	1		1.09329	0.128675	0.117243		0.939575	-0.0899194	0.610017
YBR074W	PFF1	Multi-spanning vacuolar membrane protease; glycosylated transmembrane protein bearing homology to M28 family of metalloproteases; has lumenal-facing protease domain; proposed role in vacuole physiology; targeted to vacuole via AP-3 pathway	1	1		1.09313	0.128467	0.246702		1.08313	0.1152	0.18034
YOR109W	INP53	Polyphosphatidylinositol phosphatase; dephosphorylates multiple phosphatidylinositol phosphates; involved in trans Golgi network-to-early endosome pathway; hyperosmotic stress causes translocation to actin patches; contains Sac1 and 5-ptase domains; INP53 has a paralog, INP52, that arose from the whole genome duplication	1	1		1.09303	0.12833	0.124516		0.981935	-0.0263008	0.777685											1
YDR389W	SAC7	GTPase activating protein (GAP) for Rho1p; regulator of a Tor2p-mediated, Rho1p GTPase switch that controls organization of the actin cytoskeleton; negative regulator of the RHO1-PKC1-MAPK cell integrity (CWI) and membrane fluidity homeostasis signaling pathways; potential Cdc28p substrate; SAC7 has a paralog, BAG7, that arose from the whole genome duplication	1	1		1.09292	0.128191	0.200785		0.920875	-0.118922	0.322556
YDR313C	PIB1	RING-type ubiquitin ligase of the endosomal and vacuolar membranes; binds phosphatidylinositol 3-phosphate; contains a FYVE finger domain	1	1		1.09238	0.127469	0.175315		1.01348	0.0193151	0.883885
YDR115W	MRX14	Putative mitochondrial ribosomal protein of the large subunit; required for respiratory growth and for efficient translation of mitochondrial COX1 and COX3; conditional mutant has reduced cytochrome c oxidase activity; protein increases in abundance and relocalizes to the plasma membrane upon DNA replication stress; contains and N-terminal mitochondrial targeting sequence; similar to E. coli L34 …	1	1		1.09224	0.127287	0.209787		1.17607	0.233971	0.365061
YNL315C	ATP11	Molecular chaperone; required for the assembly of alpha and beta subunits into the F1 sector of mitochondrial F1F0 ATP synthase; N-terminally propionylated in vivo	1	1		1.09222	0.127258	0.132436		1.11009	0.150678	0.205668
YGR057C	LST7	Subunit of the Lst4p-Lst7p GTPase activating protein complex for Gtr2p; stimulates the GTPase activity of Rag family GTPase Gtr2p, within the context of the Gtr1p-Gtr2p heterodimer, after amino acid stimulation; required for activation of TORC1 in response to amino acid stimulation; recruited to the vacuolar membrane during amino acid starvation and released from the membrane by TORC1; required f…	1	1		1.09216	0.127181	0.213434		1.13505	0.182752	0.193146
YPR069C	SPE3	Spermidine synthase; involved in biosynthesis of spermidine and also in biosynthesis of pantothenic acid; spermidine is required for growth of wild-type cells	1	1		1.09208	0.12708	0.303499		0.992959	-0.0101939	0.915121																1
YPR067W	ISA2	Protein required for maturation of mitochondrial [4Fe-4S] proteins; functions in a complex with Isa1p and possibly Iba57p; localizes to the mitochondrial intermembrane space, overexpression of ISA2 suppresses grx5 mutations	1	1		1.09205	0.127039	0.238252		0.97692	-0.0336871	0.830686
YLR200W	YKE2	Subunit of the heterohexameric Gim/prefoldin protein complex; involved in the folding of alpha-tubulin, beta-tubulin, and actin; prefoldin complex also localizes to chromatin of actively transcribed genes in the nucleus and facilitates transcriptional elongation	1	1		1.09204	0.12702	0.13251		1.05333	0.0749606	0.73028
YER071C	TDA2	Subunit of a complex that associates with actin filaments; forms a complex with Aim21p that inhibits barbed end F-actin assembly; elevates actin monomer pools to increase endocytotic efficiency and to regulate the distribution of actin between cables and patches; Aim21p/Tda2p forms a larger complex with actin capping proteins Cap1p and Cap2p; TcTex1-type dynein light chain family member; null mut…	1	1		1.09195	0.126907	0.26587		1.03983	0.0563544	0.798383
YNL055C	POR1	Mitochondrial porin (voltage-dependent anion channel); outer membrane protein required for maintenance of mitochondrial osmotic stability and mitochondrial membrane permeability; couples the glutathione pools of the intermembrane space (IMS) and the cytosol; interacts with Om45 and Om14 in the outer membrane; phosphorylated; protein abundance increases in response to DNA replication stress	1	1		1.09162	0.126473	0.101376		1.10149	0.139458	0.209967
YHR062C	RPP1	Subunit of both RNase MRP and nuclear RNase P; RNase MRP cleaves pre-rRNA, while nuclear RNase P cleaves tRNA precursors to generate mature 5' ends and facilitates turnover of nuclear RNAs; relocalizes to the cytosol in response to hypoxia	1	1		0.923252	-0.115203	0.294891		1.2533	0.325728	0.0441102	1
YJL042W	MHP1	Microtubule-associated protein involved in microtubule organization; involved in assembly and stabilization of microtubules; overproduction results in cell cycle arrest at G2 phase; similar to Drosophila protein MAP and to mammalian MAP4 proteins	1	1		1.09135	0.126114	0.133413		0.899674	-0.152525	0.241766
YDR375C	BCS1	Protein translocase and chaperone required for Complex III assembly; member of the AAA ATPase family; forms a homo-oligomeric complex in the mitochondrial inner membrane that translocates the C-terminal domain of Rip1p from the matrix across the inner membrane and delivers it to an assembly intermediate of respiratory Complex III; also required for assembly of the Qcr10p subunit; mutation is func…	1	1		1.09128	0.126027	0.231304		1.08214	0.113884	0.296587
YNR024W	MPP6	Nuclear exosome-associated RNA binding protein; involved in surveillance of pre-rRNAs and pre-mRNAs, and the degradation of cryptic non-coding RNAs (ncRNA); copurifies with ribosomes; relocalizes to the cytosol in response to hypoxia	1	1		1.09126	0.125995	0.704301		1.14378	0.193805	0.252432
YGL135W	RPL1B	Ribosomal 60S subunit protein L1B; N-terminally acetylated; homologous to mammalian ribosomal protein L10A and bacterial L1; RPL1B has a paralog, RPL1A, that arose from the whole genome duplication; rpl1a rpl1b double null mutation is lethal; ribosomes containing Rpl1b are more efficient in translation of respiration-related proteins	1	1		1.09125	0.12598	0.102473		1.0812	0.11263	0.163457
YPL220W	RPL1A	Ribosomal 60S subunit protein L1A; N-terminally acetylated; homologous to mammalian ribosomal protein L10A and bacterial L1; RPL1A has a paralog, RPL1B, that arose from the whole genome duplication; rpl1a rpl1b double null mutation is lethal; ribosomes containing Rpl1b are more efficient in translation of respiration-related proteins	1	1		1.09125	0.12598	0.102473		1.03899	0.0551786	0.504132
YMR318C	ADH6	NADPH-dependent medium chain alcohol dehydrogenase; has broad substrate specificity; member of the cinnamyl family of alcohol dehydrogenases; may be involved in fusel alcohol synthesis or in aldehyde tolerance; protein abundance increases in response to DNA replication stress	1	1		1.09118	0.125888	0.218581		1.09282	0.128062	0.351954
YHR051W	COX6	Subunit VI of cytochrome c oxidase (Complex IV); Complex IV is the terminal member of the mitochondrial inner membrane electron transport chain; expression is regulated by oxygen levels	1	1		1.09098	0.125625	0.222316		1.03108	0.04415	0.685155
YDR116C	MRPL1	Mitochondrial ribosomal protein of the large subunit	1	1		1.09087	0.125483	0.0945824		1.06136	0.0859107	0.499679
YHR008C	SOD2	Mitochondrial manganese superoxide dismutase; protects cells against oxygen toxicity and oxidative stress; human mitochondrial SOD2 can complement a yeast null mutant and human cytoplasmic SOD1 can also complement when targeted to the mitochondrial matrix	1	1		0.976784	-0.0338883	0.679444		0.939819	-0.0895452	0.443068
YDR379W	RGA2	GTPase-activating protein for polarity-establishment protein Cdc42p; implicated in control of septin organization, pheromone response, and haploid invasive growth; regulated by Pho85p and Cdc28p; RGA2 has a paralog, RGA1, that arose from the whole genome duplication	1	1		1.09065	0.125192	0.193613		0.990675	-0.0135158	0.895974
YBR058C	UBP14	Ubiquitin-specific protease; specifically disassembles unanchored ubiquitin chains; involved in fructose-1,6-bisphosphatase (Fbp1p) degradation; similar to human isopeptidase T	1	1		1.09057	0.125087	0.14526		0.947168	-0.0783084	0.460468
YJR010C-A	SPC1	Subunit of the signal peptidase complex (SPC); SPC cleaves the signal sequence from proteins targeted to the endoplasmic reticulum (ER); homolog of the SPC12 subunit of mammalian signal peptidase complex; protein abundance increases in response to DNA replication stress	1	1		1.09056	0.125063	0.401164		1.14011	0.189172	0.631289
YHR132W-A	IGO2	Protein required for initiation of G0 program; prevents degradation of nutrient-regulated mRNAs via the 5'-3' mRNA decay pathway; phosphorylated by Rim15p; GFP protein localizes to the cytoplasm and nucleus; IGO2 has a paralog, IGO1, that arose from the whole genome duplication	1	1		1.09047	0.124955	0.248871		1.02081	0.029713	0.863278
YLR409C	UTP21	Subunit of U3-containing 90S preribosome and SSU processome complexes; involved in production of 18S rRNA and assembly of small ribosomal subunit; synthetic defect with STI1 Hsp90 cochaperone; human homolog linked to glaucoma; Small Subunit processome is also known as SSU processome	1	1		1.05479	0.0769562	0.338241		1.25199	0.32422	0.0254368	1
YPL163C	SVS1	Cell wall and vacuolar protein; required for wild-type resistance to vanadate; SVS1 has a paralog, SRL1, that arose from the whole genome duplication		1						1.25133	0.323457	0.00594242	1
YKL193C	SDS22	Regulatory subunit of the type 1 protein phosphatase (PP1) Glc7p; whether it functions as a positive or negative regulator of Glc7p is controversial; involved in the regulation of Glc7p nuclear localization and function	1	1		1.0901	0.124456	0.315983		0.904211	-0.145268	0.326723
YPR115W	RGC1	Putative regulator of the Fps1p glycerol channel; multiply phosphorylated by Hog1p under osmotic stress; contains a pleckstrin homology domain; forms homodimers and heterodimerizes with paralog Ask10p; green fluorescent protein (GFP)-fusion protein localizes to the cytoplasm	1	1		1.09001	0.124344	0.158095		0.890089	-0.167979	0.149475
YOR063W	RPL3	Ribosomal 60S subunit protein L3; homologous to mammalian ribosomal protein L3 and bacterial L3; plays an important role in function of eIF5B in stimulating 3' end processing of 18S rRNA in context of 80S ribosomes that have not yet engaged in translation; involved in replication and maintenance of killer double stranded RNA virus	1	1		1.09	0.124332	0.154318		1.07064	0.0984767	0.139467
YJR013W	GPI14	Glycosylphosphatidylinositol-alpha 1,4 mannosyltransferase I; involved in GPI anchor biosynthesis, requires Pbn1p for function; homolog of mammalian PIG-M	1	1		1.09	0.124323	0.427954		1.07741	0.107561	0.275177
YGL040C	HEM2	Aminolevulinate dehydratase; a homo-octameric enzyme, catalyzes the conversion of 5-aminolevulinate to porphobilinogen, the second step in heme biosynthesis; enzymatic activity is zinc-dependent; localizes to the cytoplasm and nucleus; human homolog ALAD can complement yeast hem2 mutant	1	1		1.0899	0.12419	0.12151		1.11019	0.150808	0.140363																			1
YBL050W	SEC17	Alpha-SNAP cochaperone; SNARE-complex adaptor for Sec18 (NSF) during the disassembly of postfusion cis-SNARE complexes; stimulates the ATPase activity of Sec18p; peripheral membrane protein required for vesicular transport between ER and Golgi, the 'priming' step in homotypic vacuole fusion, and autophagy; similar to mammalian alpha-SNAP	1	1		1.08977	0.124028	0.100029		0.975922	-0.0351623	0.74727
YNL250W	RAD50	Subunit of MRX complex with Mre11p and Xrs2p; complex is involved in processing double-strand DNA breaks in vegetative cells, initiation of meiotic DSBs, telomere maintenance, and nonhomologous end joining; forms nuclear foci upon DNA replication stress	1	1		1.08971	0.123942	0.22188		1.03575	0.0506822	0.649351
YDL030W	PRP9	Subunit of the SF3a splicing factor complex; required for spliceosome assembly; acts after the formation of the U1 snRNP-pre-mRNA complex	1	1		1.08928	0.123376	0.36283		1.10546	0.144652	0.327183
YOR271C	FSF1	Putative protein; predicted to be an alpha-isopropylmalate carrier; belongs to the sideroblastic-associated protein family; non-tagged protein is detected in purified mitochondria; likely to play a role in iron homeostasis	1	1		1.02981	0.0423747	0.653801		1.25049	0.322497	0.000229309	1
YNL119W	NCS2	Protein required for uridine thiolation of Lys(UUU) and Glu(UUC) tRNAs; required for the thiolation of uridine at the wobble position of Lys(UUU) and Glu(UUC) tRNAs; has a role in urmylation and in invasive and pseudohyphal growth; inhibits replication of Brome mosaic virus in S. cerevisiae	1	1		1.08895	0.122939	0.442413		0.99994	-8.67e-05	0.999509
YNL208W	YNL208W	Protein of unknown function; may interact with ribosomes, based on co-purification experiments; authentic, non-tagged protein is detected in purified mitochondria in high-throughput studies; potential orthologs found in other fungi	1	1		1.08889	0.122857	0.422152		0.916472	-0.125837	0.285762
YCR052W	RSC6	Component of the RSC chromatin remodeling complex; essential for mitotic growth; RSC6 has a paralog, SNF12, that arose from the whole genome duplication	1	1		1.08886	0.122815	0.158341		1.01766	0.0252544	0.812253
YBL032W	HEK2	RNA binding protein involved in asymmetric localization of ASH1 mRNA; represses translation of ASH1 mRNA, an effect reversed by Yck1p-dependent phosphoryation; regulates telomere position effect and length; similarity to hnRNP-K; increases mRNA stability by binding (CNN)n repeat elements	1	1		1.08877	0.1227	0.191642		0.97176	-0.0413282	0.657915
YDR237W	MRPL7	Mitochondrial ribosomal protein of the large subunit; MRPL7 produces both YmL5 and YmL7, which are two different modified forms of the same protein	1	1		1.0887	0.122609	0.104958		1.13725	0.185549	0.0990735
YBL051C	PIN4	Protein involved in G2/M phase progression and response to DNA damage; interacts with Rad53p; contains an RNA recognition motif, a nuclear localization signal, and several SQ/TQ cluster domains; hyperphosphorylated in response to DNA damage	1	1		1.08864	0.122525	0.27295		1.14447	0.194682	0.127461
YDL124W	YDL124W	NADPH-dependent alpha-keto amide reductase; reduces aromatic alpha-keto amides, aliphatic alpha-keto esters, and aromatic alpha-keto esters; member of the aldo-keto reductase (AKR) family; protein abundance increases in response to DNA replication stress	1	1		1.08857	0.122431	0.120077		0.850706	-0.233267	0.0951406
YOR069W	VPS5	Nexin-1 homolog; required for localizing membrane proteins from a prevacuolar/late endosomal compartment back to late Golgi; structural component of retromer membrane coat complex; forms a retromer subcomplex with Vps17p; required for recruiting the retromer complex to the endosome membranes; VPS5 has a paralog, YKR078W, that arose from the whole genome duplication	1	1		1.08851	0.122353	0.223938		1.08296	0.114974	0.42636
YOR017W	PET127	Protein with a role in 5'-end processing of mitochondrial RNAs; located in the mitochondrial membrane	1	1		1.0884	0.12221	0.366104		0.905142	-0.143784	0.205755
YLR131C	ACE2	Transcription factor required for septum destruction after cytokinesis; part of the RAM network that regulates polarity and morphogenesis; NES phosphorylation by RAM network kinase Cbk1p blocks nuclear exit in mother cells during the M/G1 transition, causing asymmetric localization to daughter cell nuclei, and increased Ace2p activity; phosphorylation by Cdc28p and Pho85p prevents nuclear import …	1	1		1.08836	0.122154	0.187003		0.988446	-0.0167657	0.878446
YDL180W	AIT1	G protein-coupled receptor-like protein; involved in negatively regulating TORC1 activity; green fluorescent protein (GFP)-fusion protein localizes to the vacuole	1	1		1.0883	0.12208	0.200072		0.909531	-0.136806	0.265184
YLL036C	PRP19	Splicing factor associated with the spliceosome; contains a U-box, a motif found in a class of ubiquitin ligases, and a WD40 domain; relocalizes to the cytosol in response to hypoxia	1	1		1.08818	0.121917	0.146021		0.932774	-0.1004	0.416789
YGL134W	PCL10	Pho85p cyclin; recruits, activates, and targets Pho85p cyclin-dependent protein kinase to its substrate; PCL10 has a paralog, PCL8, that arose from the whole genome duplication		1						1.24987	0.321776	0.0161919	1
YKL204W	EAP1	eIF4E-associated protein, competes with eIF4G for binding to eIF4E; accelerates mRNA degradation by promoting decapping, facilitated by interaction with eIF4E; essential for Puf5p mediated repression; associates with Puf5p and Dhh1p; inhibits cap-dependent translation; functions independently of eIF4E to maintain genetic stability; plays a role in cell growth, implicated in the TOR signaling casc…	1	1		1.08788	0.121516	0.21373		0.985715	-0.0207582	0.84175
YEL062W	NPR2	Subunit of the Iml1p/SEACIT complex; SEACIT (Iml1p-Npr2p-Npr3p) is a subcomplex of the SEA complex, a coatomer-related complex that associates dynamically with the vacuole; Npr2p may have a structural or regulatory role, supporting Iml1p function as a GAP for the Rag family GTPase Gtr1p, and resulting in inhibition of TORC1 signaling in response to amino acid deprivation; SEACIT is required for n…	1	1		1.08785	0.121484	0.105986		0.913783	-0.130076	0.356429
YMR189W	GCV2	P subunit of the mitochondrial glycine decarboxylase complex; glycine decarboxylase is required for the catabolism of glycine to 5,10-methylene-THF; expression is regulated by levels of 5,10-methylene-THF in the cytoplasm	1	1		1.08783	0.121449	0.159116		1.1793	0.237932	0.523974
YDR506C	GMC1	Protein involved in meiotic progression; mutants are delayed in meiotic nuclear division and are defective in synaptonemal complex assembly; possible membrane-localized protein; SWAT-GFP and mCherry fusion proteins localize to the endoplasmic reticulum and vacuole respectively	1	1		1.08771	0.12129	0.172262		0.92978	-0.105039	0.439449
YMR288W	HSH155	U2-snRNP associated splicing factor; forms extensive associations with the branch site-3' splice site-3' exon region upon prespliceosome formation; similarity to the mammalian U2 snRNP-associated splicing factor SAP155	1	1		1.0876	0.121153	0.102695		1.08669	0.119947	0.295403
YGL232W	TAN1	Adaptor in Kre33p-mediated N4-acetylcytidine modification of tRNAs; tRNA-binding protein required for the formation of the modified nucleoside N(4)-acetylcytidine (ac4C) in serine and leucine tRNAs but not required for the same modification in 18S rRNA; protein abundance increases in response to DNA replication stress; contains a conserved THUMP domain, and is homologous to human THUMPD1	1	1		1.08751	0.121032	0.371354		0.98329	-0.0243111	0.825926
YLR067C	PET309	Specific translational activator for the COX1 mRNA; binds to the COX1 mRNA; also influences stability of intron-containing COX1 primary transcripts; localizes to the mitochondrial inner membrane; contains 12 pentatricopeptide repeats (PPRs)	1	1		1.0875	0.12102	0.56007		1.00632	0.00908738	0.942607
YOL126C	MDH2	Cytoplasmic malate dehydrogenase; one of three isozymes that catalyze interconversion of malate and oxaloacetate; involved in the glyoxylate cycle and gluconeogenesis during growth on two-carbon compounds; interacts with Pck1p and Fbp1; mutation in human homolog MDH2 causes early-onset severe encephalopathy	1	1	1	1.08747	0.120981	0.103307		1.0737	0.102592	0.38812					1	1
YJL005W	CYR1	Adenylate cyclase; required for cAMP production and cAMP-dependent protein kinase signaling; scaffold protein for Ras2-Ira interaction; the cAMP pathway controls a variety of cellular processes, including metabolism, cell cycle, stress response, stationary phase, and sporulation	1	1		1.08736	0.120834	0.103186		0.862974	-0.212611	0.123126
YLR277C	YSH1	Endoribonuclease; subunit of the mRNA cleavage and polyadenylation specificity complex; required for 3' processing, splicing, and transcriptional termination of mRNAs and snoRNAs; protein abundance increases in response to DNA replication stress; YSH1 has a paralog, SYC1, that arose from the whole genome duplication	1	1		1.08718	0.120592	0.530166		1.07189	0.100161	0.383709
YML111W	BUL2	Alpha-arrestin, component of the Rsp5p E3-ubiquitin ligase complex; ubiquitin-binding adaptor involved in intracellular amino acid permease sorting, functions in heat shock element mediated gene expression, essential for growth in stress conditions; BUL2 has a paralog, BUL1, that arose from the whole genome duplication	1	1		1.08718	0.120591	0.261481		0.977616	-0.0326602	0.765246
YOR138C	RUP1	Protein that regulates ubiquitination of Rsp5p; has a WW domain consensus motif of PPPSY (residues 131-135) that mediates binding of Rsp5p to Ubp2p; contains an UBA domain; relative distribution to the nucleus increases upon DNA replication stress	1	1		1.08712	0.12051	0.259211		1.03839	0.0543519	0.619763
YDR539W	FDC1	Ferulic acid decarboxylase; involved in the decarboxylation of aromatic carboxylic acids such as phenylacrylic (cinnamic) acid, ferulic acid and coumaric acid and formation of the corresponding vinyl derivatives; overexpression of both Pad1p and Fdc1p increases decarboxylase activity due to the Pad1p-catalyzed formation of a diffusible cofactor required for Fdc1p activity; homolog of E. coli UbiD…	1	1		1.15689	0.210248	0.518049		1.24953	0.321387	0.0188808	1
YBR088C	POL30	Proliferating cell nuclear antigen (PCNA); functions as the sliding replication clamp for DNA polymerase ; may function as docking site for other proteins required for mitotic and meiotic chromosomal DNA replication and for DNA repair; PCNA ubiquitination at K164 plays crucial role during Okazaki fragment processing; Leu164 is essential for stable complex formation with replicative DNA polymerase	1	1		1.07645	0.106287	0.19407		1.24829	0.319949	0.0272836	1
YDR356W	SPC110	Inner plaque spindle pole body (SPB) component; gamma-tubulin small complex (gamma-TuSC) receptor that interacts with Spc98p to recruit the complex to the nuclear side of the SPB, connecting nuclear microtubules to the SPB; promotes gamma-TuSC assembly and oligomerization to initiate microtubule nucleation; interacts with Tub4p-complex and calmodulin; phosphorylated by Mps1p in cell cycle-depende…	1	1		1.08625	0.119361	0.127595		1.09867	0.13576	0.239855
YOL115W	PAP2	Non-canonical poly(A) polymerase; involved in nuclear RNA degradation as a component of TRAMP; catalyzes polyadenylation of hypomodified tRNAs, and snoRNA and rRNA precursors; required for mRNA surveillance and maintenance of genome integrity, serving as a link between RNA and DNA metabolism; overlapping but non-redundant functions with Trf5p; relocalizes to cytosol in response to hypoxia	1	1		1.08615	0.119223	0.128672		0.942024	-0.0861641	0.575223
YPR026W	ATH1	Acid trehalase required for utilization of extracellular trehalose; involved in intracellular trehalose degradation during growth recovery after saline stress	1	1		1.08599	0.119015	0.226845		0.958142	-0.0616881	0.668211
YLR114C	AVL9	Conserved protein involved in exocytic transport from the Golgi; mutation is synthetically lethal with apl2 vps1 double mutation; member of a protein superfamily with orthologs in diverse organisms; relocalizes from bud neck to cytoplasm upon DNA replication stress	1	1		1.0859	0.118892	0.267248		1.11575	0.15801	0.0957934
YNL066W	SUN4	Cell wall protein related to glucanases localized in birth scars; possibly involved in cell wall septation; member of the SUN family; SUN4 has a paralog, SIM1, that arose from the whole genome duplication	1	1		1.0859	0.118891	0.682579		1.1786	0.237076	0.171323
YDR487C	RIB3	3,4-dihydroxy-2-butanone-4-phosphate synthase (DHBP synthase); required for riboflavin biosynthesis from ribulose-5-phosphate, also has an unrelated function in mitochondrial respiration	1	1		1.08588	0.118869	0.334665		1.03442	0.0488256	0.665424
YJR105W	ADO1	Adenosine kinase; required for the utilization of S-adenosylmethionine (AdoMet); may be involved in recycling adenosine produced through the methyl cycle	1	1		1.08573	0.118668	0.14835		1.10434	0.143185	0.161623
YGL056C	SDS23	Protein involved in cell separation during budding; one of two S. cerevisiae homologs (Sds23p and Sds24p) of the S. pombe Sds23 protein, which is implicated in APC/cyclosome regulation; SDS23 has a paralog, SDS24, that arose from the whole genome duplication	1	1		1.08557	0.118459	0.16038		0.992495	-0.0108685	0.90877
YER050C	RSM18	Mitochondrial ribosomal protein of the small subunit; has similarity to E. coli S18 ribosomal protein	1	1		1.08546	0.11831	0.167183		1.03719	0.0526759	0.753689
YMR217W	GUA1	GMP synthase; highly conserved enzyme that catalyzes the second step in the biosynthesis of GMP from inosine 5'-phosphate (IMP); transcription is not subject to regulation by guanine but is negatively regulated by nutrient starvation; reduction-of-function mutation gua1-G388D causes changes in cellular guanine nucleotide pools, defects in general protein synthesis, and impaired translation of GCN…	1	1		1.08543	0.118265	0.207267		1.1095	0.149911	0.173916
YOR001W	RRP6	Nuclear exosome exonuclease component; has 3'-5' exonuclease activity that is regulated by Lrp1p; involved in RNA processing, maturation, surveillance, degradation, tethering, and export; role in sn/snoRNAs precursor degradation; forms a stable heterodimer with Lrp1p; has similarity to E. coli RNase D and to human PM-Sc1 100 (EXOSC10); mutant displays reduced transcription elongation in the G-les…	1	1		1.08542	0.118248	0.173446		1.12476	0.169617	0.104237
YPL255W	BBP1	Protein required for the spindle pole body (SPB) duplication; localizes at the cytoplasmic side of the central plaque periphery of the SPB; forms a complex with a nuclear envelope protein Mps2p and SPB components Spc29p and Kar1p; required for mitotic functions of Cdc5p		1						1.2459	0.317186	0.0414646	1
YNL308C	KRI1	Essential nucleolar protein required for 40S ribosome biogenesis; associate with snR30; physically and functionally interacts with Krr1p	1	1		1.08537	0.118193	0.190747		1.16661	0.222318	0.149426
YBR282W	MRPL27	Mitochondrial ribosomal protein of the large subunit; homolog of human Bcl-2 interacting protein BMRP	1	1		1.08527	0.11806	0.190168		0.97513	-0.036333	0.856117
YMR140W	SIP5	Protein of unknown function; interacts with both the Reg1p/Glc7p phosphatase and the Snf1p kinase; forms cytoplasmic foci upon DNA replication stress	1	1		1.08525	0.118024	0.121117		0.891721	-0.165335	0.272602
YOR236W	DFR1	Dihydrofolate reductase involved in tetrahydrofolate biosynthesis; required for respiratory metabolism; mutation is functionally complemented by human DHFR	1	1		1.08522	0.117986	0.357296		1.0719	0.100169	0.50487
YCR031C	RPS14A	Protein component of the small (40S) ribosomal subunit; required for ribosome assembly and 20S pre-rRNA processing; mutations confer cryptopleurine resistance; homologous to mammalian ribosomal protein S14 and bacterial S11; RPS14A has a paralog, RPS14B, that arose from the whole genome duplication	1	1		1.08518	0.117936	0.144178		1.11482	0.15681	0.258694
YDR529C	QCR7	Subunit 7 of ubiquinol cytochrome-c reductase (Complex III); Complex III is a component of the mitochondrial inner membrane electron transport chain; oriented facing the mitochondrial matrix; N-terminus appears to play a role in complex assembly	1	1		1.08509	0.117818	0.23566		1.021	0.0299893	0.829128
YDL083C	RPS16B	Protein component of the small (40S) ribosomal subunit; homologous to mammalian ribosomal protein S16 and bacterial S9; RPS16B has a paralog, RPS16A, that arose from the whole genome duplication	1	1		1.085	0.11769	0.186727		1.15843	0.212169	0.0688414
YMR143W	RPS16A	Protein component of the small (40S) ribosomal subunit; homologous to mammalian ribosomal protein S16 and bacterial S9; RPS16A has a paralog, RPS16B, that arose from the whole genome duplication	1	1		1.085	0.11769	0.186727		1.09302	0.128322	0.3605
YJR064W	CCT5	Subunit of the cytosolic chaperonin Cct ring complex; related to Tcp1p, required for the assembly of actin and tubulins in vivo	1	1		1.08497	0.117651	0.112746		1.06178	0.0864808	0.298042
YNL243W	SLA2	Adaptor protein that links actin to clathrin and endocytosis; involved in membrane cytoskeleton assembly and cell polarization; present in the actin cortical patch of the emerging bud tip; dimer in vivo	1	1		1.08494	0.117613	0.131301		1.02742	0.0390327	0.669252
YDR196C	CAB5	Subunit of the CoA-Synthesizing Protein Complex (CoA-SPC); subunits of this complex are: Cab2p, Cab3p, Cab4p, Cab5p, Sis2p and Vhs3p; probable dephospho-CoA kinase (DPCK) that catalyzes the last step in coenzyme A biosynthesis; involved in histone acylation; null mutant lethality is complemented by human homologs DCAKD and COASY and by E. coli coaE (encoding DPCK); extrinsic component of the mito…	1	1		1.08491	0.117576	0.266826		0.971545	-0.0416466	0.684273
YPL262W	FUM1	Fumarase; converts fumaric acid to L-malic acid in the TCA cycle; cytosolic and mitochondrial distribution determined by the N-terminal targeting sequence, protein conformation, and status of glyoxylate shunt; phosphorylated in mitochondria	1	1		1.08484	0.117482	0.220886		1.11642	0.158877	0.0755882						1
YOL038W	PRE6	Alpha 4 subunit of the 20S proteasome; may replace alpha 3 subunit (Pre9p) under stress conditions to create a more active proteasomal isoform; GFP-fusion protein relocates from cytosol to the mitochondrial surface upon oxidative stress	1	1		1.08474	0.117355	0.277822		0.940151	-0.0890355	0.293044
YMR229C	RRP5	RNA binding protein involved in synthesis of 18S and 5.8S rRNAs; component of ribosomal small subunit (SSU) processome and 90S preribosome; required for pre-rRNA packaging and compaction of processome into dense terminal balls; part of Mak21p-Noc2p-Rrp5p module that associates with nascent pre-rRNA during transcription with role in biogenesis of large ribosomal subunit; binds single stranded trac…	1	1		0.969661	-0.0444482	0.499844		1.24528	0.316475	0.0435491	1
YNL224C	SQS1	Protein that stimulates the ATPase and helicase activities of Prp43p; acts with Prp43p to stimulate 18s rRNA maturation by Nob1p; overexpression antagonizes the suppression of splicing defects by spp382 mutants; component of pre-ribosomal particles; relocalizes from nucleus to nucleolus upon DNA replication stress	1	1		1.08472	0.117328	0.545815		0.892618	-0.163885	0.149449
YOL159C	CSS3	Protein of unknown function, secreted when constitutively expressed; SWAT-GFP, seamless-GFP and mCherry fusion proteins localize to the cell periphery, SWAT-GFP fusion also localizes to the extracellular region, and mCherry fusion also localizes to the vacuole; deletion mutants are viable and have elevated levels of Ty1 retrotransposition and Ty1 cDNA	1	1		1.08466	0.117245	0.424005		0.872057	-0.197506	0.369275
YMR281W	GPI12	ER membrane protein involved in the second step of GPI anchor assembly; the second step is the de-N-acetylation of the N-acetylglucosaminylphosphatidylinositol intermediate; functional homolog of human PIG-Lp; GPI stands for glycosylphosphatidylinositol	1	1		1.08465	0.11723	0.422889		0.905426	-0.143331	0.342593
YGR017W	YGR017W	Pyridoxamine-phosphate oxidase-related protein (PNPO-RP); deletion causes significant increase in 4.5.6-NADH3	1	1		1.08461	0.117181	0.361062		0.978707	-0.0310511	0.780301
YMR122W-A	NCW1	Protein of unknown function; green fluorescent protein (GFP)-fusion protein localizes to the cytoplasm and endoplasmic reticulum	1	1		1.08457	0.117126	0.634425		1.05967	0.0836159	0.731935
YNR023W	SNF12	73 kDa subunit of the SWI/SNF chromatin remodeling complex; involved in transcriptional regulation; relocates to the cytosol under hypoxic conditions; deletion mutants are temperature-sensitive; SNF12 has a paralog, RSC6, that arose from the whole genome duplication	1	1		1.08449	0.117023	0.218417		1.12928	0.175402	0.164134
YDR362C	TFC6	Subunit of RNA polymerase III transcription initiation factor complex; one of six subunits of RNA polymerase III transcription initiation factor complex (TFIIIC); part of TFIIIC TauB domain that binds BoxB promoter sites of tRNA and other genes; cooperates with Tfc3p in DNA binding; human homolog is TFIIIC-110	1	1		1.08446	0.11698	0.115416		1.05695	0.0799062	0.507325
YDL159W	STE7	Signal transducing MAP kinase kinase; involved in pheromone response where it phosphorylates Fus3p; involved in the pseudohyphal/invasive growth pathway where it phosphorylates of Kss1p; phosphorylated by Ste11p; degraded by ubiquitin pathway	1	1		1.08444	0.116956	0.576672		0.883596	-0.178541	0.14096
YKR008W	RSC4	Component of the RSC chromatin remodeling complex; found in close proximity to nucleosomal DNA; displaced from the surface of nucleosomal DNA after chromatin remodeling; acetylated (K25) by Gcn5p, altering replication stress tolerance; contains tandem bromodomains that recognize histone H3 acetylated on K14 (H3K14ac) by Gcn5p	1	1		1.08435	0.116827	0.267513		0.956673	-0.0639023	0.573102
YMR047C	NUP116	FG-nucleoporin component of central core of the nuclear pore complex; contributes directly to nucleocytoplasmic transport and maintenance of the nuclear pore complex (NPC) permeability barrier; forms a stable association with Nup82p, Gle2p and two other FG-nucleoporins (Nsp1p and Nup159p); NUP116 has a paralog, NUP100, that arose from the whole genome duplication	1	1		1.08399	0.116351	0.235538		0.94064	-0.0882855	0.435892
YCR079W	PTC6	Mitochondrial type 2C protein phosphatase (PP2C); has similarity to mammalian PP1Ks; involved in mitophagy; null mutant is sensitive to rapamycin and has decreased phosphorylation of the Pda1 subunit of pyruvate dehydrogenase	1	1		1.08397	0.116326	0.216097		1.00948	0.0136091	0.900841
YCL059C	KRR1	Nucleolar protein required for rRNA synthesis and ribosomal assembly; required for the synthesis of 18S rRNA and for the assembly of 40S ribosomal subunit; essential gene	1	1		1.08394	0.11628	0.129313		1.06132	0.0858643	0.503608
YEL003W	GIM4	Subunit of the heterohexameric cochaperone prefoldin complex; complex binds specifically to cytosolic chaperonin and transfers target proteins to it	1	1		1.08375	0.116037	0.171303		1.01878	0.0268482	0.907312
YIL093C	RSM25	Mitochondrial ribosomal protein of the small subunit	1	1		1.08371	0.11598	0.536609		1.11802	0.160946	0.23769
YPR180W	AOS1	Subunit of heterodimeric nuclear SUMO activating enzyme E1 with Uba2p; activates Smt3p (SUMO) before its conjugation to proteins (sumoylation), which may play a role in protein targeting; essential for viability; relocalizes to the cytosol in response to hypoxia	1	1		1.08366	0.115915	0.120768		1.01176	0.0168615	0.892102
YDL058W	USO1	Essential protein involved in vesicle-mediated ER to Golgi transport; binds membranes and functions during vesicle docking to the Golgi; required for assembly of the ER-to-Golgi SNARE complex	1	1		1.08358	0.115805	0.114213		1.02368	0.033763	0.746656
YMR086W	SEG1	Component of eisosome required for proper eisosome assembly; precedes Pil1p/Lsp1p during eisosome formation, controls eisosome length and shape; diffusely distributed, forms heterogeneous patches at plasma membrane in small buds, also found in medium and large buds; expression repressed by cAMP; similar to A. gossypii SEG gene and to S. pombe Sle1p, important for generating eisosomes; SEG1 has a …	1	1		1.08352	0.115723	0.144274		0.904862	-0.144231	0.218258
YPL210C	SRP72	Core component of the signal recognition particle (SRP); the SRP is a ribonucleoprotein (RNP) complex that functions in targeting nascent secretory proteins to the endoplasmic reticulum (ER) membrane	1	1		1.08325	0.115367	0.15476		0.988907	-0.0160939	0.877187
YDR159W	SAC3	mRNA export factor; required for biogenesis of the small ribosomal subunit; component of TREX-2 complex (Sac3p-Thp1p-Sus1p-Cdc31p) involved in transcription elongation and mRNA export from the nucleus; involved in post-transcriptional tethering of active genes to the nuclear periphery and to non-nascent mRNP; similar to the human germinal center-associated nuclear protein (GANP)	1	1		1.08316	0.115249	0.618711		0.961995	-0.0558987	0.609995
YGL244W	RTF1	Subunit of RNAPII-associated chromatin remodeling Paf1 complex; regulates gene expression by directing cotranscriptional histone modification, influences transcription and chromatin structure through several independent functional domains; directly or indirectly regulates DNA-binding properties of Spt15p and relative activities of different TATA elements; involved in transcription elongation as d…	1	1		1.08313	0.115201	0.212348		0.98399	-0.0232842	0.800712
YAL034C	FUN19	Non-essential protein of unknown function; expression induced in response to heat stress; FUN19 has a paralog, YOR338W, that arose from the whole genome duplication	1	1		1.08305	0.115105	0.508404		0.803745	-0.315191	0.051862
YGL067W	NPY1	NADH diphosphatase (pyrophosphatase); hydrolyzes the pyrophosphate linkage in NADH and related nucleotides; localizes to peroxisomes; enzymatic component of one of several partly redundant surveillance pathways involved in decapping of non-canonical nicotinamide adenine dinucleotide (NAD) capped nuclear mRNAs (NAD-RNAs); also possesses deCoAping activity involved in the decapping of non-canonical…	1	1	1	1.08299	0.115015	0.150587		1.0753	0.104733	0.341582
YLR180W	SAM1	S-adenosylmethionine synthetase; catalyzes transfer of the adenosyl group of ATP to the sulfur atom of methionine; SAM1 has a paralog, SAM2, that arose from the whole genome duplication	1	1		1.08298	0.115002	0.159066		1.03601	0.0510387	0.701596
YKL217W	JEN1	Monocarboxylate/proton symporter of the plasma membrane; transport activity is dependent on the pH gradient across the membrane; mediates high-affinity uptake of carbon sources lactate, pyuvate, and acetate, and also of the micronutrient selenite, whose structure mimics that of monocarboxylates; expression and localization are tightly regulated, with transcription repression, mRNA degradation, an…	1	1		1.08285	0.114839	0.406356		0.897885	-0.155398	0.312053
YMR002W	MIX17	Mitochondrial intermembrane space protein; required for normal oxygen consumption; contains twin cysteine-x9-cysteine motifs; protein abundance increases in response to DNA replication stress	1	1		1.08281	0.114784	0.436396		1.07985	0.110834	0.399397
YMR211W	DML1	Essential protein involved in mtDNA inheritance; may also function in the partitioning of the mitochondrial organelle or in the segregation of chromosomes, exhibits regions similar to members of a GTPase family	1	1		1.08278	0.114734	0.21997		1.16386	0.218913	0.0821152
YER006W	NUG1	GTPase that associates with nuclear 60S pre-ribosomes; required for export of 60S ribosomal subunits from the nucleus	1	1		1.08255	0.114431	0.193277		1.05869	0.0822787	0.555341
YOR234C	RPL33B	Ribosomal 60S subunit protein L33B; rpl33b null mutant exhibits normal growth while rpl33a rpl33b double null mutant is inviable; homologous to mammalian ribosomal protein L35A, no bacterial homolog; RPL33B has a paralog, RPL33A, that arose from the whole genome duplication	1	1		1.08253	0.11441	0.326899		1.12262	0.16687	0.361913
YDR020C	DAS2	Putative protein of unknown function; non-essential gene identified in a screen for mutants with increased levels of rDNA transcription; weak similarity with uridine kinases and with phosphoribokinases	1	1		1.08253	0.114404	0.56897		1.1678	0.223789	0.21013
YIR012W	SQT1	Specific assembly chaperone for ribosomal protein Rpl10p; co-translationally associates with nascent Rpl10p, preventing aggregation; involved in biogenesis of the ribosomal large subunit; contains multiple WD repeats; interacts genetically and physically with Qsr1p; protein abundance increases in response to DNA replication stress	1	1		1.0825	0.114365	0.255201		1.04662	0.065739	0.562625
YJL089W	SIP4	C6 zinc cluster transcriptional activator; binds to the carbon source-responsive element (CSRE) of gluconeogenic genes; involved in the positive regulation of gluconeogenesis; regulated by Snf1p protein kinase; localized to the nucleus	1	1		1.0824	0.114236	0.591482		0.901171	-0.150127	0.357
YLR192C	HCR1	eIF3j component of translation initiation factor 3 (eIF3); dual function protein involved in translation initiation as a substoichiometric component (eIF3j) of eIF3; required for 20S pre-rRNA processing; required at post-transcriptional step for efficient retrotransposition; absence decreases Ty1 Gag:GFP protein levels; binds eIF3 subunits Rpg1p, Prt1p and 18S rRNA; eIF3 also involved in programm…	1	1		1.08239	0.114221	0.17594		1.02429	0.0346172	0.715687
YNL169C	PSD1	Phosphatidylserine decarboxylase of the mitochondrial inner membrane; converts phosphatidylserine to phosphatidylethanolamine; regulates mitochondrial fusion and morphology; partly exposed to the mitochondrial intermembrane space; ER-localized fraction is involved in formation of lipid droplets; autocatalytically processed	1	1		1.08238	0.114201	0.168417		1.10874	0.148918	0.0757096									1
YIL154C	IMP21	Transcriptional activator involved in maintenance of ion homeostasis; also involved in protection against DNA damage caused by bleomycin and other oxidants; contains a C-terminal leucine-rich repeat	1	1		1.08228	0.114072	0.273181		0.990445	-0.0138506	0.913798
YER017C	AFG3	Mitochondrial inner membrane m-AAA protease component; mediates degradation of misfolded or unassembled proteins; also required for correct assembly of mitochondrial enzyme complexes; involved in cytoplasmic mRNA translation and aging; expression of human homolog AFG3L2 can complement yeast yta12 afg3 double mutant	1	1		1.08225	0.114032	0.142158		0.991424	-0.012426	0.892277
YDL042C	SIR2	Conserved NAD+ dependent histone deacetylase of the Sirtuin family; deacetylation targets are primarily nuclear proteins; required for telomere hypercluster formation in quiescent yeast cells; involved in regulation of lifespan; plays roles in silencing at HML, HMR, telomeres, and rDNA; negatively regulates initiation of DNA replication, suppressing early firing of multicopy rDNA origins; functio…	1	1		1.08221	0.113983	0.220876		0.875944	-0.191089	0.108742
YMR120C	ADE17	Enzyme of 'de novo' purine biosynthesis; contains both 5-aminoimidazole-4-carboxamide ribonucleotide transformylase and inosine monophosphate cyclohydrolase activities; ADE17 has a paralog, ADE16, that arose from the whole genome duplication; ade16 ade17 mutants require adenine and histidine	1	1		1.07451	0.103673	0.252554		1.24394	0.314918	0.0161781	1
YER040W	GLN3	Transcriptional activator in nitrogen catabolite repression system; localization and activity regulated by quality of nitrogen source and Ure2p; full-length protein forms prion-like aggregates when overproduced	1	1		1.082	0.113703	0.205729		0.954287	-0.0675042	0.637298
YGL197W	MDS3	Putative component of the TOR regulatory pathway; negative regulator of early meiotic gene expression; required, with Pmd1p, for growth under alkaline conditions; has an N-terminal kelch-like domain; MDS3 has a paralog, PMD1, that arose from the whole genome duplication	1	1		1.08189	0.113548	0.245168		0.908831	-0.137916	0.193973
YNR020C	ATP23	Putative metalloprotease of the mitochondrial inner membrane; required for processing of Atp6p; has an additional role in assembly of the F0 sector of the F1F0 ATP synthase complex; substrate of the Mia40p-Erv1p disulfide relay system, and folding is assisted by Mia40p	1	1		1.08185	0.1135	0.300367		1.12513	0.170086	0.169903
YBR279W	PAF1	Component of the Paf1p complex involved in transcription elongation; binds to and modulates the activity of RNA polymerases I and II; required for expression of a subset of genes, including cell cycle-regulated genes; involved in SER3 repression by helping to maintain SRG1 transcription-dependent nucleosome occupancy; homolog of human PD2/hPAF1	1	1		1.08184	0.113493	0.55948		0.972882	-0.0396626	0.738821
YDR515W	SLF1	RNA binding protein that associates with polysomes; may be involved in regulating mRNA translation; involved in the copper-dependent mineralization of copper sulfide complexes on cell surface in cells cultured in copper salts; role in preventing L-A mycovirus pathogenesis; SLF1 has a paralog, SRO9, that arose from the whole genome duplication; protein abundance increases in response to DNA replic…	1	1		1.08184	0.113483	0.177903		1.09189	0.126826	0.31162
YNL135C	FPR1	Peptidyl-prolyl cis-trans isomerase (PPIase); binds to FK506 and rapamycin; also binds to the nonhistone chromatin binding protein Hmo1p and may regulate its assembly or function; associates with promoters of ribosomal protein genes; acts as chaperone to prevent protein aggregation; N-terminally propionylated in vivo; mutation is functionally complemented by human FKBP1A	1	1		1.08169	0.113292	0.147788		0.983954	-0.0233377	0.894565
YDL092W	SRP14	Signal recognition particle (SRP) subunit; interacts with the RNA component of SRP to form the Alu domain, which is the region of SRP responsible for arrest of nascent chain elongation during membrane targeting; homolog of mammalian SRP14	1	1		1.08166	0.113244	0.372079		1.00493	0.0070993	0.960641
YER142C	MAG1	3-methyl-adenine DNA glycosylase; initiates base excision repair (BER) by removing damaged bases to create abasic sites that are subsequently repaired; expansion of BER repair removes alkylated bases resulting from alkylating agent-induced DNA damage, compensating for the lack of DNA repair by oxidative dealkylation; protein abundance increases in response to DNA replication stress	1	1		1.08161	0.113179	0.408674		0.890988	-0.166522	0.201502
YNL216W	RAP1	Essential DNA-binding transcription regulator that binds many loci; involved in transcription activation, repression, chromatin silencing, telomere length maintenance; represses divergent noncoding transcription at highly expressed genes, prevents transcription initiation at cryptic promoters near its binding sites; relocalizes to cytosol under hypoxia; recruits Sir complex to telomeric DNA; pres…	1	1		1.08155	0.113101	0.20129		1.01633	0.0233679	0.807432
YDL104C	QRI7	Protein involved in threonylcarbamoyl adenosine biosynthesis; Sua5p and Qri7p are necessary and sufficient for RNA t6A modification in vitro; highly conserved mitochondrial protein; essential for t6A modification of mitochondrial tRNAs that decode ANN codons; similar to Kae1p and E. coli YgjD, both of which are also required for tRNA t6A modification; when directed to the cytoplasm, complements t…	1	1		1.08154	0.113084	0.259771		0.978001	-0.0320922	0.834912
YGR271W	SLH1	Subunit of ribosome-associated quality control trigger complex (RQT); putative RNA helicase related to Ski2p; involved in translation inhibition of non-poly(A) mRNAs; required for repressing propagation of dsRNA viruses; human homolog is ASCC3	1	1		1.08152	0.113067	0.197027		1.01548	0.0221573	0.835804													1
YOR310C	NOP58	Protein involved in producing mature rRNAs and snoRNAs; involved in pre-rRNA processing, 18S rRNA synthesis, and snoRNA synthesis; component of the small subunit processome complex, which is required for processing of pre-18S rRNA	1	1		1.08152	0.113066	0.20087		1.12634	0.171638	0.219996
YGR136W	LSB1	Negative regulator of actin nucleation-promoting factor activity; interacts with Las17p, a homolog of human Wiskott-Aldrich Syndrome protein (WASP), via an N-terminal SH3 domain, and along with PIN3 cooperatively inhibits the nucleation of actin filaments; overexpression blocks receptor-mediated endocytosis; protein increases in abundance and forms nuclear foci in response to DNA replication stre…	1	1		1.08146	0.112977	0.158349		0.905118	-0.143822	0.317424
YLR098C	CHA4	DNA binding transcriptional activator; mediates serine/threonine activation of the catabolic L-serine (L-threonine) deaminase (CHA1); Zinc-finger protein with Zn[2]-Cys[6] fungal-type binuclear cluster domain	1	1		1.08137	0.112866	0.550815		1.13371	0.18105	0.313131
YOL145C	CTR9	Component of the Paf1p complex involved in transcription elongation; binds to and modulates the activity of RNA polymerases I and II; required for expression of a subset of genes, including cyclin genes; involved in SER3 repression by helping to maintain SRG1 transcription-dependent nucleosome occupancy; contains TPR repeats	1	1		1.08135	0.112832	0.155518		1.1099	0.150425	0.116944
YKL017C	HCS1	Hexameric DNA polymerase alpha-associated DNA helicase A; involved in lagging strand DNA synthesis; contains single-stranded DNA stimulated ATPase and dATPase activities; replication protein A stimulates helicase and ATPase activities	1	1		1.08111	0.112514	0.139972		0.977566	-0.0327347	0.760039
YDR395W	SXM1	Nuclear transport factor (karyopherin); involved in protein transport between the cytoplasm and nucleoplasm; similar to Nmd5p, Cse1p, Lph2p, and the human cellular apoptosis susceptibility protein, CAS1	1	1		1.02773	0.039463	0.575701		1.24265	0.313422	0.00771991	1
YOL001W	PHO80	Cyclin; interacts with cyclin-dependent kinase Pho85p; regulates the response to nutrient levels and environmental conditions, including the response to phosphate limitation and stress-dependent calcium signaling	1	1		1.08074	0.11202	0.335849		0.819333	-0.287478	0.152911
YPR191W	QCR2	Subunit 2 of ubiquinol cytochrome-c reductase (Complex III); Complex III is a component of the mitochondrial inner membrane electron transport chain; phosphorylated; transcription is regulated by Hap1p, Hap2p/Hap3p, and heme	1	1		1.08073	0.112001	0.141524		1.10523	0.144351	0.105883
YGL150C	INO80	Nucleosome spacing factor; subunit of complex containing actin and actin-related proteins that has chromatin remodeling activity and 3' to 5' DNA helicase activity; involved in positioning and spacing of nucleosomes over most genes independently of transcription; promotes nucleosome shifts in the 3' direction; has a role in modulating stress gene transcription	1	1		1.08069	0.111958	0.279312		0.994212	-0.00837394	0.941736
YML096W	YML096W	Putative protein with similarity to asparagine synthetases; green fluorescent protein (GFP)-fusion protein localizes to the cytoplasm; YML096W is not an essential gene and partially overlaps the verified gene RAD10	1	1		1.08068	0.111946	0.133599		1.07792	0.108252	0.388375
YCL016C	DCC1	Subunit of a complex with Ctf8p and Ctf18p; shares some components with Replication Factor C; required for sister chromatid cohesion and telomere length maintenance	1	1		1.08065	0.111895	0.230873		1.005	0.00719497	0.962105
YGR150C	CCM1	Mitochondrial 15S rRNA-binding protein; required for intron removal of COB and COX1 pre-mRNAs; has separable roles in stabilizing mitochondrial 15S rRNA and in maturation of the COB and COX1 mRNAs; contains pentatricopeptide repeat (PPR) motifs; mutant is respiratory deficient and has defective plasma membrane electron transport	1	1		1.08061	0.111847	0.287022		1.08743	0.120927	0.203896
YCL010C	SGF29	Component of the HAT/Core module of the SAGA, SLIK, and ADA complexes; HAT/Core module also contains Gcn5p, Ngg1p, and Ada2p; binds methylated histone H3K4; involved in transcriptional regulation through SAGA and TBP recruitment to target promoters and H3 acetylation	1	1		1.08059	0.111817	0.206294		0.975596	-0.0356442	0.760682
YEL015W	EDC3	Non-essential conserved protein with a role in mRNA decapping; specifically affects the function of the decapping enzyme Dcp1p; mediates decay of the RPS28B mRNA via binding to both Rps28Bp (or Rps28Ap) and the RPS28B mRNA; mediates decay of the YRA1 mRNA by a different, translation-independent mechanism; localizes to cytoplasmic mRNA processing bodies; forms cytoplasmic foci upon DNA replication…	1	1		1.08058	0.111809	0.123732		1.01	0.0143492	0.884443
YKL195W	MIA40	Import and assembly protein in mitochondrial intermembrane space; component of MIA pathway which mediates import and oxidative folding of substrates including small proteins containing twin cysteine motifs; acts in concert with Erv1p, which oxidizes the cysteine residues of Mia40p to comprise a disulfide relay system that catalyzes import; also mediates folding of Atp23p via a chaperone-like acti…	1	1		1.08034	0.11148	0.264719		1.01521	0.0217796	0.831979
YKL206C	ADD66	Protein involved in 20S proteasome assembly; forms a heterodimer with Pba1p that binds to proteasome precursors; interaction with Pba1p-Add66p may affect function of the mature proteasome and its role in maintaining respiratory metabolism; similar to human PAC2 constituent of the PAC1-PAC2 complex involved in proteasome assembly	1	1		1.08018	0.111269	0.575004		0.955213	-0.0661052	0.585772
YOL141W	PPM2	AdoMet-dependent tRNA methyltransferase; also involved in methoxycarbonylation; required for the synthesis of wybutosine (yW), a modified guanosine found at the 3'-position adjacent to the anticodon of phe-tRNA; similarity to Ppm1p	1	1		1.08006	0.111112	0.22251		1.1532	0.205645	0.298355
YPR082C	DIB1	17-kDa component of the U4/U6aU5 tri-snRNP; plays an essential role in pre-mRNA splicing; human ortholog TXNL4A (the human U5-specific 15-kDa protein) complements yeast dib1 null mutant	1	1		1.07996	0.110982	0.282753		1.09729	0.133948	0.337455
YCR027C	RHB1	Putative Rheb-related GTPase; involved in regulating canavanine resistance and arginine uptake; member of the Ras superfamily of G-proteins	1	1		1.07978	0.110742	0.136485		0.998771	-0.00177381	0.993103
YGR266W	YGR266W	Protein of unknown function; predicted to contain a single transmembrane domain; mutant has increased aneuploidy tolerance; localized to both the mitochondrial outer membrane and the plasma membrane; protein abundance increases in response to DNA replication stress	1	1		1.0797	0.11063	0.136845		1.01158	0.0166134	0.867215
YDL225W	SHS1	Component of the septin ring that is required for cytokinesis; present at the ends of rod-like septin hetero-oligomers; C-terminal extension is important for recruitment of Bni5p to the mother-bud neck, which in turn is required for Myo1p recruitment and cytokinesis; undergoes sumoylation and phosphorylation during mitosis; protein abundance increases in response to DNA replication stress	1	1		1.07956	0.110441	0.201609		1.02692	0.0383286	0.679357
YJR076C	CDC11	Component of the septin ring that is required for cytokinesis; present at the ends of rod-like septin hetero-oligomers; C-terminal extension is important for recruitment of Bni5p to the mother-bud neck, which in turn is required for Myo1p recruitment and cytokinesis; septin rings at the mother-bud neck act as scaffolds for recruiting cell division factors and as barriers to prevent diffusion of s…	1	1		1.07956	0.110438	0.185141		0.969117	-0.0452575	0.620571
YOR341W	RPA190	RNA polymerase I largest subunit A190	1	1		1.01038	0.0149035	0.811399		1.24254	0.313295	0.0447823	1
YOL004W	SIN3	Component of both the Rpd3S and Rpd3L histone deacetylase complexes; involved in transcriptional repression and activation of diverse processes, including mating-type switching and meiosis; involved in the maintenance of chromosomal integrity	1	1		1.07935	0.110167	0.14292		1.01082	0.0155201	0.839824
YKL194C	MST1	Mitochondrial threonyl-tRNA synthetase; aminoacylates both the canonical threonine tRNA tT(UGU)Q1 and the unusual threonine tRNA tT(UAG)Q2 in vitro; lacks a typical editing domain, but has pre-transfer editing activity stimulated by the unusual tRNA-Thr	1	1		1.07931	0.110112	0.332871		0.967775	-0.0472564	0.736232
YOL039W	RPP2A	Ribosomal protein P2 alpha; a component of the ribosomal stalk, which is involved in the interaction between translational elongation factors and the ribosome; free (non-ribosomal) P2 stimulates the phosphorylation of the eIF2 alpha subunit (Sui2p) by Gcn2p; regulates the accumulation of P1 (Rpp1Ap and Rpp1Bp) in the cytoplasm	1	1		1.07915	0.109895	0.233264		1.08829	0.122068	0.494296
YPL265W	DIP5	Dicarboxylic amino acid permease; mediates high-affinity and high-capacity transport of L-glutamate and L-aspartate; also a transporter for Gln, Asn, Ser, Ala, and Gly; relocalizes from plasma membrane to vacuole upon DNA replication stress	1	1		1.07903	0.109738	0.309711		0.872998	-0.19595	0.164799
YFR037C	RSC8	Component of the RSC chromatin remodeling complex; essential for viability and mitotic growth; homolog of SWI/SNF subunit Swi3p, but unlike Swi3p, does not activate transcription of reporters	1	1		1.07863	0.109198	0.222491		1.06647	0.0928387	0.2605
YDR226W	ADK1	Adenylate kinase, required for purine metabolism; controls ATP homeostasis; localized to the cytoplasm and the mitochondria; lacks cleavable signal sequence; protein abundance increases in response to DNA replication stress; mutations affecting Adk1p catalytic activity deregulate expression of phosphate utilization genes PHO5 and PHO84; human homolog AK1 can complement yeast adk1 mutant	1	1		1.07843	0.108932	0.240876		1.03599	0.0510077	0.634427
YJR090C	GRR1	F-box protein component of an SCF ubiquitin-ligase complex; modular substrate specificity factor which associates with core SCF (Cdc53p, Skp1p and Hrt1p/Rbx1p) to form the SCF(Grr1) complex; SCF(Grr1) acts as a ubiquitin-protein ligase directing ubiquitination of substrates such as: Gic2p, Mks1p, Mth1p, Cln1p, Cln2p and Cln3p; involved in carbon catabolite repression, glucose-dependent divalent c…	1	1		1.07835	0.108829	0.138233		0.964034	-0.0528445	0.608942
YLR045C	STU2	Microtubule polymerase of the XMAP215/Dis1 family; required for elongation of mitotic spindle during anaphase, as well as for spindle orientation and metaphase chromosome alignment; stabilizes or destabilizes kinetochore-microtubule attachment depending on kinetochore tension; interacts with spindle pole body component Spc72p; metazoan ch-TOG/XMAP215 family member	1	1		1.07821	0.108638	0.287787		1.05867	0.0822584	0.448375
YPR129W	SCD6	Repressor of translation initiation; binds eIF4G through its RGG domain and inhibits recruitment of the preinitiation complex; also contains an Lsm domain; may have a role in RNA processing; overproduction suppresses null mutation in clathrin heavy chain gene CHC1; forms cytoplasmic foci upon DNA replication stress	1	1		1.07812	0.108521	0.180602		1.08781	0.121423	0.308643
YPL237W	SUI3	Beta subunit of the translation initiation factor eIF2; involved in the identification of the start codon; proposed to be involved in mRNA binding	1	1		1.0781	0.108492	0.138299		1.05352	0.0752229	0.517737
YGL196W	DSD1	D-serine dehydratase (aka D-serine ammonia-lyase); converts D-serine to pyruvate and ammonia by a reaction dependent on pyridoxal 5'-phosphate and zinc; may play a role in D-serine detoxification; L-serine is not a substrate	1	1		1.07796	0.108302	0.288301		1.02056	0.029357	0.832307
YNL284C	MRPL10	Mitochondrial ribosomal protein of the large subunit; appears as two protein spots (YmL10 and YmL18) on two-dimensional SDS gels	1	1		1.07758	0.107792	0.22556		1.04382	0.0618716	0.527855
YMR178W	FPY1	FAD pyrophosphatase; hydrolyzes FAD as the preferred substrate but also acts on NADH and ADP-ribose at lower rates; activity is dependent upon K+ and divalent metal cations; green fluorescent protein (GFP)-fusion protein localizes to both the cytoplasm and nucleus; FPY1 is not an essential gene; protein abundance increases in response to DNA replication stress	1	1		1.07746	0.107638	0.26246		1.00023	0.000335977	0.997972
YHR002W	LEU5	Mitochondrial carrier protein; involved in the accumulation of CoA in the mitochondrial matrix; homolog of human Graves disease protein SLC25A16, which complements yeast null mutant; does not encode an isozyme of Leu4p, as first hypothesized	1	1		1.07713	0.107188	0.230168		0.959251	-0.0600194	0.710148
YBR275C	RIF1	Protein involved in control of DNA replication; binds Rap1p C-terminus, telomeres, centromeres, replication origins; contributes to resection of DNA double strand breaks (DSBs); acts synergistically with Rif2p to help control telomere length and establish telomeric silencing; in addition to controlling DNA replication initiation, plays ongoing role after initiation and controls events at blocked …	1	1		1.07695	0.106956	0.203621		1.13932	0.188173	0.13275
YGR241C	YAP1802	Protein of the AP180 family, involved in clathrin cage assembly; binds Pan1p and clathrin; YAP1802 has a paralog, YAP1801, that arose from the whole genome duplication	1	1		1.07666	0.106566	0.348595		0.872828	-0.196231	0.163887
YGL223C	COG1	Essential component of the conserved oligomeric Golgi complex; a cytosolic tethering complex (Cog1p through Cog8p) that functions in protein trafficking to mediate fusion of transport vesicles to Golgi compartments	1	1		1.07652	0.106378	0.539561		0.947932	-0.077145	0.554188
YOL057W	YOL057W	Dipeptidyl-peptidase III; cleaves dipeptides from the amino terminus of target proteins; highly active on synthetic substrate Arg-Arg-2-naphthylamide; mammalian ortholog may be a biomarker for some cancers	1	1		1.07651	0.106364	0.151623		0.937511	-0.093092	0.394442
YOR119C	RIO1	Serine kinase that controls cell cycle progression; represses rDNA transcription and promotes 20S pre-rRNA maturation; catalytic activity regulates its association with pre-40S particles where it prevents premature entry into translation; downregulates centromeric RNA levels, limits RNAPII accessibility, stimulates cenRNA degradation and promotes timely kinetochore assembly; autophosphorylates an…	1	1		1.22296	0.290372	0.0120508	1	1.24008	0.310437	0.0118402	1
YCL047C	POF1	Nicotinamide mononucleotide-specific adenylyltransferase (NMNAT); catalyzes the conversion of nicotinamide mononucleotide (NMN) to nicotinamide adenine dinucleotide (NAD+); role in the nicotinamide riboside (NR) salvage pathway of NAD+ biosynthesis; involved in NR and NAD+ homeostasis; ATPase involved in protein quality control and filamentation pathways; interacts physically with Kss1p and suppr…	1	1		1.07623	0.105985	0.167558		1.07513	0.104512	0.482293
YMR089C	YTA12	Mitochondrial inner membrane m-AAA protease component; mediates degradation of misfolded or unassembled proteins; also required for correct assembly of mitochondrial enzyme complexes; overexpression of human AFG3L2 complements respiratory defect of yeast afg3 yta12 double null mutation, but overexpression of disease-associated AFG3L2 variants does not; expression of both human SPG7 (paraplegin) a…	1	1		1.07621	0.105955	0.202674		1.0296	0.0420821	0.651729
YPL094C	SEC62	Essential subunit of Sec63 complex; with Sec61 complex, Kar2p/BiP and Lhs1p forms a channel competent for SRP-dependent and post-translational SRP-independent protein targeting and import into the ER; cotranslationally N-acetylated by NatA; other members are Sec63p, Sec66p, and Sec72p	1	1		1.07618	0.105926	0.160626		1.05386	0.0756814	0.510417
YMR061W	RNA14	Component of the cleavage and polyadenylation factor I (CF I); CF 1, composed of the CF 1A complex (Rna14p, Rna15p, Clp1p, Pcf11p) and Hrp1, is involved in cleavage and polyadenylation of mRNA 3' ends; bridges interaction between Rna15p and Hrp1p in the CF I complex; mutant displays reduced transcription elongation in the G-less-based run-on (GLRO) assay; required for gene looping and maintenance…	1	1		1.07612	0.105836	0.139062		0.977533	-0.0327824	0.741267
YIL136W	OM45	Mitochondrial outer membrane protein of unknown function; major constituent of the outer membrane, extending into the intermembrane space; interacts with porin (Por1p) and with Om14p; imported via the presequence pathway involving the TOM and TIM23 complexes, then assembled in the outer membrane by Mim1p; protein abundance increases in response to DNA replication stress	1	1		1.07604	0.105726	0.197258		0.919607	-0.120911	0.386711
YDR206W	EBS1	Protein involved in translation inhibition and nonsense-mediated decay; interacts with cap binding protein Cdc33p and with Nam7p; localizes to P-bodies upon glucose starvation; mRNA abundance regulated by mRNA decay factors; EBS1 has a paralog, EST1, that arose from the whole genome duplication	1	1		1.07598	0.105654	0.199222		1.00657	0.00944924	0.919086
YKL135C	APL2	Beta-adaptin subunit of the clathrin-associated protein (AP-1) complex; binds clathrin; involved in clathrin-dependent Golgi protein sorting; protein abundance increases in response to DNA replication stress	1	1		1.0758	0.105404	0.327898		0.990525	-0.013735	0.893731
YCL011C	GBP2	Poly(A+) RNA-binding protein involved in translation repression; key surveillance factor for the selective export of spliced mRNAs from the nucleus to the cytoplasm; preference for intron-containing genes; similar to Npl3p; also binds single-stranded telomeric repeat sequence in vitro; relocalizes to the cytosol in response to hypoxia; GBP2 has a paralog, HRB1, that arose from the whole genome du…	1	1		1.07567	0.105237	0.23649		1.11027	0.150912	0.0653752
YLL061W	MMP1	High-affinity S-methylmethionine permease; required for utilization of S-methylmethionine as a sulfur source; has similarity to S-adenosylmethionine permease Sam3p	1	1		1.07529	0.104729	0.337489		0.988274	-0.0170167	0.927719
YMR230W	RPS10B	Protein component of the small (40S) ribosomal subunit; homologous to mammalian ribosomal protein S10, no bacterial homolog; RPS10B has a paralog, RPS10A, that arose from the whole genome duplication; mutations in the human homolog associated with Diamond-Blackfan anemia	1	1		1.07522	0.104636	0.636203		1.03	0.0426428	0.8038
YOR293W	RPS10A	Protein component of the small (40S) ribosomal subunit; homologous to mammalian ribosomal protein S10, no bacterial homolog; RPS10A has a paralog, RPS10B, that arose from the whole genome duplication; mutations in the human homolog associated with Diamond-Blackfan anemia	1	1		1.07522	0.104636	0.636203		1.06478	0.0905579	0.661326
YBR164C	ARL1	Soluble GTPase with a role in regulation of membrane traffic; regulates potassium influx; role in membrane organization at trans-Golgi network; required for delivery of Atg9p to the phagophore assembly site during autophagy under high temperature stress; required with Ypt6p for starvation-induced autophagy; required for the CVT pathway under non-starvation conditions; G protein of the Ras superfa…	1	1		1.07514	0.10452	0.238537		1.09996	0.137456	0.286023
YOR095C	RKI1	Ribose-5-phosphate ketol-isomerase; catalyzes the interconversion of ribose 5-phosphate and ribulose 5-phosphate in the pentose phosphate pathway; participates in pyridoxine biosynthesis	1	1		1.07512	0.104496	0.146183		1.10355	0.142153	0.175166															1
YOL052C	SPE2	S-adenosylmethionine decarboxylase; required for the biosynthesis of spermidine and spermine; cells lacking Spe2p require spermine or spermidine for growth in the presence of oxygen but not when grown anaerobically	1	1		1.07499	0.104318	0.183927		1.04971	0.0699968	0.552956																1
YJL014W	CCT3	Subunit of the cytosolic chaperonin Cct ring complex; related to Tcp1p, required for the assembly of actin and tubulins in vivo; capable of binding Q/N rich proteins and mediating their folding	1	1		1.07496	0.104278	0.179605		1.03357	0.0476293	0.596873
YDL113C	ATG20	Sorting nexin family member; required for the cytoplasm-to-vacuole targeting (Cvt) pathway, endosomal sorting and selective autophagy; has a Phox homology domain that binds phosphatidylinositol-3-phosphate; interacts with Snx4p; potential Cdc28p substrate	1	1		1.07493	0.104248	0.189916		0.86267	-0.21312	0.167154
YBL037W	APL3	Alpha-adaptin; large subunit of the clathrin associated protein complex (AP-2); involved in vesicle mediated transport	1	1		1.07493	0.104246	0.238574		0.960034	-0.0588432	0.588955
YOR363C	PIP2	Autoregulatory, oleate-activated transcription factor; subunit of a heterodimeric complex with Oaf1p, which binds to oleate-response elements (ORE) in the promoter of genes involved in beta-oxidation of fatty acids, peroxisome organization and biogenesis, activating transcription in the presence of oleate; PIP2 has a paralog, OAF1, that arose from the whole genome duplication		1						1.23987	0.310192	0.0161978	1
YBR017C	KAP104	Transportin or cytosolic karyopherin beta 2; functions in the rg-nuclear localization signal-mediated nuclear import/reimport of mRNA-binding proteins Nab2p and Hrp1p; regulates asymmetric protein synthesis in daughter cells during mitosis	1	1		1.07481	0.104079	0.168484		1.03059	0.0434713	0.603852
YHR117W	TOM71	Mitochondrial outer membrane protein; probable minor component of the TOM (translocase of outer membrane) complex responsible for recognition and import of mitochondrially directed proteins; TOM71 has a paralog, TOM70, that arose from the whole genome duplication	1	1		1.0747	0.103929	0.215967		1.05414	0.0760609	0.414307
YDR137W	RGP1	Subunit of a Golgi membrane exchange factor (Ric1p-Rgp1p); this complex catalyzes nucleotide exchange on Ypt6p	1	1		1.07468	0.103902	0.262604		1.06391	0.0893773	0.407806
YBL078C	ATG8	Ubiquitin-like protein conjugated to phosphatidylethanolamine (PE); role in membrane fusion and phagophore expansion during autophagosome formation; deconjugation is also required for biogenesis; targets Atg1p to autophagosomes; binds to the Atg1p-Atg13p complex, triggers its vacuolar degradation; role in vacuolar membrane protein turnover during early stationary phase; component of autophagosome…	1	1		1.07467	0.1039	0.296485		0.865826	-0.207851	0.423955
YOL083W	ATG34	Receptor protein involved in selective autophagy during starvation; specifically involved in the transport of cargo protein alpha-mannosidase (Ams1p); Atg19p paralog	1	1		1.07459	0.103784	0.150763		0.919138	-0.121647	0.249868
YOR136W	IDH2	Subunit of mitochondrial NAD(+)-dependent isocitrate dehydrogenase; complex catalyzes oxidation of isocitrate to alpha-ketoglutarate in TCA cycle; targeted to vacuole via AP-3 pathway	1	1		1.09029	0.124716	0.102244		1.23377	0.303076	0.0032072	1					1
YLR262C	YPT6	Rab family GTPase; required for endosome-to-Golgi, intra-Golgi retrograde, and retrograde Golgi-to-ER transport; temporarily at the Golgi, dissociating into the cytosol on arrival of the late Golgi GTPase Ypt32p; Golgi-localized form is GTP bound, while cytosolic form is GDP-bound; required for delivery of Atg9p to the phagophore assembly site during autophagy under heat stress, with Ypt6p for st…	1	1		1.07442	0.103563	0.1706		0.994008	-0.00867076	0.943682
YDR434W	GPI17	Transmembrane protein; subunit of the glycosylphosphatidylinositol transamidase complex that adds GPIs to newly synthesized proteins; human PIG-S homolog	1	1		1.07438	0.103505	0.528102		1.00157	0.0022647	0.979498
YML107C	PML39	Protein required for nuclear retention of unspliced pre-mRNAs; required along with Mlp1p and Pml1p; anchored to the nuclear pore complex through an interaction between its bimodular nuclear basket-interaction domain (NuBaID) and Mlp1p and Mlp2p; localizes to the nuclear basket enables linkage between subpopulations of Mlp1p; associates with the subset of nuclear pores farthest from the nucleolus;…	1	1		0.943853	-0.0833661	0.567876		1.23356	0.302831	0.0220474	1
YER061C	CEM1	Mitochondrial beta-keto-acyl synthase; possible role in fatty acid synthesis; required for mitochondrial respiration; human homolog OXSM can complement yeast cem1 null mutant	1	1		0.981004	-0.0276696	0.806813		1.23098	0.299811	0.0140218	1											1
YGR067C	YGR067C	Putative protein of unknown function; contains a zinc finger motif similar to that of Adr1p	1	1		1.07411	0.103137	0.420824		0.857693	-0.221467	0.295919
YDL003W	MCD1	Essential alpha-kleisin subunit of the cohesin complex; required for sister chromatid cohesion in mitosis; subject to proteolytic cleavage by separase Esp1p, resulting in dissociation of cohesin from chromatin and the separation of sister chromatids at the mitotic metaphase-to-anaphase transition; apoptosis induces cleavage and translocation of a C-terminal fragment to mitochondria; expression pe…	1	1		1.13464	0.182234	0.0762223		1.22913	0.297637	0.0232751	1
YGL136C	MRM2	Mitochondrial 2' O-ribose methyltransferase; required for methylation of U(2791) in 21S rRNA; MRM2 deletion confers thermosensitive respiration and loss of mitochondrial DNA; has similarity to Spb1p and Trm7p, and to E. coli FtsJ/RrmJ	1	1		1.07407	0.103085	0.387375		0.996021	-0.00575165	0.972215
YHR021C	RPS27B	Protein component of the small (40S) ribosomal subunit; homologous to mammalian ribosomal protein S27, no bacterial homolog; RPS27B has a paralog, RPS27A, that arose from the whole genome duplication	1	1		1.07391	0.102869	0.296174		1.11999	0.163489	0.57436
YKL156W	RPS27A	Protein component of the small (40S) ribosomal subunit; homologous to mammalian ribosomal protein S27, no bacterial homolog; RPS27A has a paralog, RPS27B, that arose from the whole genome duplication; protein abundance increases in response to DNA replication stress	1	1		1.07391	0.102869	0.296174		1.22519	0.293003	0.270299
YER107C	GLE2	RNA export factor associated with the nuclear pore complex (NPC); associates with NUP116p; required for polyadenylated RNA export but not for protein import; homologous to S. pombe Rae1p and human RAE1	1	1		1.0739	0.102854	0.319368		1.03288	0.0466727	0.697355
YKL033W-A	YKL033W-A	Protein of unknown function; similar to uncharacterized proteins from other fungi	1	1		1.07367	0.10255	0.251653		0.954972	-0.0664702	0.55581
YGR130C	YGR130C	Component of the eisosome with unknown function; GFP-fusion protein localizes to the cytoplasm; specifically phosphorylated in vitro by mammalian diphosphoinositol pentakisphosphate (IP7)	1	1		1.07342	0.102217	0.153617		0.861148	-0.215667	0.130889
YJL203W	PRP21	Subunit of the SF3a splicing factor complex; required for spliceosome assembly	1	1		1.07318	0.101894	0.202704		1.12705	0.172554	0.298014
YDR088C	SLU7	RNA splicing factor; required for ATP-independent portion of 2nd catalytic step of spliceosomal RNA splicing; interacts with Prp18p; contains zinc knuckle domain	1	1		1.07314	0.101834	0.25666		0.94189	-0.0863694	0.478415
YHR039C-A	VMA10	Subunit G of the V1 peripheral membrane domain of V-ATPase; part of the electrogenic proton pump found throughout the endomembrane system; involved in vacuolar acidification; the V1 peripheral membrane domain of the vacuolar H+-ATPase (V-ATPase) has eight subunits	1	1		1.07308	0.101752	0.305356		1.02617	0.0372696	0.804518
YPR052C	NHP6A	High-mobility group (HMG) protein; binds to and remodels nucleosomes; involved in recruiting FACT and other chromatin remodelling complexes to chromosomes; functionally redundant with Nhp6Bp; required for transcriptional initiation fidelity of some tRNA genes; homologous to mammalian HMGB1 and HMGB2; NHP6A has a paralog, NHP6B, that arose from the whole genome duplication; protein abundance incre…	1	1		1.07305	0.101722	0.233815		0.999992	-1.09e-05	0.99996
YBL047C	EDE1	Endocytic adaptor; K63-specific Ub-chain binding protein involved in receptor endocytosis; scaffold protein that localizes to nascent endocytic sites after homo-oligomerization and organizes the endocytic machinery; role in autophagy of aberrant clathrin-mediated endocytosis protein condensates; binds membranes in a Ub-dependent manner; interacts with and functions upstream of Cmk2p to suppress s…	1	1		1.0729	0.101515	0.197064		0.921895	-0.117325	0.265978
YML117W	NAB6	mRNA-binding protein; binds to the 3'UTR of cell wall-related mRNAs and stabilizes these mRNAs, acting in parallel to cell wall integrity signaling to maintain expression of cell wall genes during stress; acts antagonistically to Nab6p; deletion mutants display increased sensitivity to some cell wall disrupting agents; expression negatively regulated by cAMP	1	1		1.07282	0.101402	0.308523		0.878292	-0.187227	0.162631
YMR039C	SUB1	Transcriptional regulator; facilitates elongation through factors that modify RNAP II; role in peroxide resistance involving Rad2p; role in nonhomologous end-joining (NHEJ) of ds breaks in plasmid DNA, but not chromosomal DNA; role in the hyperosmotic stress response through polymerase recruitment at RNAP II and RNAP III genes; negatively regulates sporulation; protein abundance increases in resp…	1	1		1.07276	0.101327	0.156342		0.947412	-0.0779355	0.53034
YMR145C	NDE1	Mitochondrial external NADH dehydrogenase; type II NAD(P)H:quinone oxidoreductase that catalyzes the oxidation of cytosolic NADH; Nde1p and Nde2p provide cytosolic NADH to the mitochondrial respiratory chain; NDE1 has a paralog, NDE2, that arose from the whole genome duplication	1	1		1.07267	0.1012	0.198255		1.08145	0.112972	0.139514
YGR132C	PHB1	Subunit of the prohibitin complex (Phb1p-Phb2p); prohibitin is a 1.2 MDa ring-shaped inner mitochondrial membrane chaperone that stabilizes newly synthesized proteins; determinant of replicative life span; involved in mitochondrial segregation; prohibitin deficiency induces a mitochondrial unfolded protein response (mtUPR)	1	1		1.07264	0.101166	0.224962		0.933343	-0.0995215	0.287286
YFL010C	WWM1	WW domain containing protein of unknown function; binds to Mca1p, a caspase-related protease that regulates H2O2-induced apoptosis; overexpression causes G1 phase growth arrest and clonal death that is suppressed by overexpression of MCA1	1	1		1.0725	0.100982	0.29293		0.991172	-0.0127921	0.929119
YDR175C	RSM24	Mitochondrial ribosomal protein of the small subunit	1	1		1.07244	0.10089	0.211675		1.08735	0.120815	0.29566
YLR185W	RPL37A	Ribosomal 60S subunit protein L37A; required for processing of 27SB pre-rRNA and formation of stable 66S assembly intermediates; homologous to mammalian ribosomal protein L37, no bacterial homolog; RPL37A has a paralog, RPL37B, that arose from the whole genome duplication	1	1		1.0724	0.100847	0.491993		1.0469	0.0661199	0.88588
YFL045C	SEC53	Phosphomannomutase; involved in synthesis of GDP-mannose and dolichol-phosphate-mannose; required for folding and glycosylation of secretory proteins in the ER lumen; human homolog PMM2 complements yeast mutants	1	1		1.07204	0.100356	0.16873		1.08809	0.1218	0.334976
YKR052C	MRS4	Iron transporter of the mitochondrial carrier family; mediates Fe2+ transport across the inner mitochondrial membrane; active under low-iron conditions; may transport other cations; protein abundance increases in response to DNA replication stress; MRS4 has a paralog, MRS3, that arose from the whole genome duplication	1	1		1.07201	0.100322	0.206889		0.870921	-0.199387	0.286383
[truncated: 4,291 more rows]
